# Supplementary material for: Assessment of variation in immunosuppressive pathway genes reveals TGFBR2 to be associated with prognosis of estrogen receptor-negative breast cancer after chemotherapy
Source: Breast Cancer Res. 2015 Feb 10;17(1):18. doi: 10.1186/s13058-015-0522-2 (PMC4374346; doi:10.1186/s13058-015-0522-2)
Supplement: Additional file 2: Table S1. — Description of studies included: (S1a) Sixteen Breast Cancer Association Consortium (BCAC) European studies in the discovery analysis; (S1b) Four BCAC Asian studies and Prospective Study of Outcomes in Sporadic versus Hereditary Breast Cancer (POSH) study in the replication analysis. Table S2 List of 133 candidate genes related to the immunosuppressive pathway by chromosomal position. Table S3 Associations of 3610 single nucleotide polymorphisms (SNPs) in the immunosuppressive pathway with overall survival in estrogen receptor (ER)-negative patients with chemotherapy. Table S4 Top SNPs associated with overall survival of ER-negative/progesterone receptor (PR)-negative and triple-negative patients who received chemotherapy. Table S5 Top SNPs associated with breast cancer-specific survival of ER-negative patients who received chemotherapy. [file 13058_2015_522_MOESM2_ESM.zip]

Archive with 5 entries (5 files):
- 4888551391406903_add2/Table S1.xlsx
- 4888551391406903_add2/Table S2.xlsx
- 4888551391406903_add2/Table S3.xlsx
- 4888551391406903_add2/Table S4.xlsx
- 4888551391406903_add2/Table S5.xlsx
