# Supplementary material for: Assessment of variation in immunosuppressive pathway genes reveals TGFBR2 to be associated with prognosis of estrogen receptor-negative breast cancer after chemotherapy
Source: Breast Cancer Res. 2015 Feb 10;17(1):18. doi: 10.1186/s13058-015-0522-2 (PMC4374346; doi:10.1186/s13058-015-0522-2)
Supplement: Additional file 2: Table S1. — Description of studies included: (S1a) Sixteen Breast Cancer Association Consortium (BCAC) European studies in the discovery analysis; (S1b) Four BCAC Asian studies and Prospective Study of Outcomes in Sporadic versus Hereditary Breast Cancer (POSH) study in the replication analysis. Table S2 List of 133 candidate genes related to the immunosuppressive pathway by chromosomal position. Table S3 Associations of 3610 single nucleotide polymorphisms (SNPs) in the immunosuppressive pathway with overall survival in estrogen receptor (ER)-negative patients with chemotherapy. Table S4 Top SNPs associated with overall survival of ER-negative/progesterone receptor (PR)-negative and triple-negative patients who received chemotherapy. Table S5 Top SNPs associated with breast cancer-specific survival of ER-negative patients who received chemotherapy. [file 13058_2015_522_MOESM2_ESM.zip › 4888551391406903_add2/Table S1.xlsx]

## Sheet: Table S1a
Table S1a Description of sixteen BCAC European studies included in the discovery analysis
Study Acronym	Study Name	Country	Study Design	Approval committee	N Cases	N Events (all-cause mortality)	Years to Entry (mean±SD, years)	Years to Event (mean±SD, years)	Age (mean, years)
ABCS	Amsterdam Breast Cancer Study	Netherlands	Hospital-based consecutive cases; population-based controls	Leiden University Medical Center Commissie Medische Ethiek and Protocol Toetsingscommissie van het Nederlands Kanker Instituut/Antoni van Leeuwenhoek Ziekenhuis	136	12	1.94±1.94	3.95±2.75	42.7
BBCC	Bavarian Breast Cancer Cases and Controls	Germany	Hospital-based cases; population-based controls	Friedrich-Alexander-Universitat Erlangen-Nurnberg Medizinische Fakultat Ethik-Commission	225	14	0.57±1.13	5.11±2.26	60.6
HEBCS	Helsinki Breast Cancer Study	Finland	Hospital-based case-control study and additional familial cases	Helsingin ja uudenmaan sairaanhoitopiiri (Helsinki University Central Hospital Ethics Committee)	1303	170	0.49±1.22	9.01±1.70	57.6
KARBAC	Karolinska Breast Cancer Study	Sweden	Population and hospital-based cases; geographically matched controls	Lokala Forskningsetikkommitten Nord	348	91	0.00±0.00	7.34±2.44	60.6
KBCP	Kuopio Breast Cancer Project	Finland	Population-based prospective clinical cohort	Pohjois-Savon Sairraanhoitopiirin Kuntayhtyma Tutkimuseettinen Toimikunta	343	119	0.00±0.00	8.08±2.87	58.5
LMBC	Leuven Multidisciplinary Breast Centre	Belgium	Hospital-based case-control study	Commissie Medische Ethiek van de Universitaire Ziekenhuizen Kuleuven	1817	36	0.02±0.36	3.84±2.82	56.3
MARIE	Mammary Carcinoma Risk Factor Investigation	Germany	Population-based case-control study	Ruprecht-Karls-Universitat Medizinische Fakultat Heidelberg Ethikkommission	1493	164	0.75±1.02	6.04±1.48	62.4
MCBCS	Mayo Clinic Breast Cancer Study	USA	Hospital-based case-control study	Mayo Clinic Institutional Review Board	1121	79	0.21±0.30	6.41±2.00	57.3
NBCS	Norwegian Breast Cancer Study	Norway	Hospital-based case-control study	Regional Komite for Medisinsk Forskningsetikk (Helseregion III Universitetet I Bergen, Universitetet I Oslo, Helseregion Sor, Helseregion II, and Ost-Norge)	604	141	0.00±0.03	7.39±2.75	59.3
OFBCR	Ontario Familial Breast Cancer Registry	Canada	Population-based familial case-control study	Mount Sinai Hospital Research Ethics Board	528	64	1.78±1.39	7.77±1.82	54.9
PBCS	NCI Polish Breast Cancer Study	Poland	Population-based case-control study	National Institute of Health Institutional Review Board	351	29	0.22±0.28	4.80±1.01	56.4
RBCS	Rotterdam Breast Cancer Study	Netherlands	Hospital-based case-control study, Rotterdam area	Medische Ethische Toetsings Commissie Erasmus Medisch Centrum	325	53	0.53±1.18	5.71±3.05	43.6
SASBAC	Singapore and Sweden Breast Cancer Study	Sweden	Population-based case-control study	Regionala Etikprovningsnamnden i Stockholm (Regional Ethical Review Board in Stockholm)	567	80	4.87±0.66	9.65±1.06	62.6
SEARCH	Study of Epidemiology and Risk factors in Cancer Heredity	UK	Population-based case-control study	Multi Centre Research Ethics Committee	2333	349	1.24±1.09	7.36±2.12	53.1
SKKDKFZS	Städtisches Klinikum Karlsruhe Deutsches Krebsforschungszentrum Study	Germany	Hospital-based breast cancer cohort	Ethics Commission for the Medical Faculty of the University of Heidelberg	116	18	0.03±0.08	4.33±2.72	58.1
kConFab/AOCS	Kathleen Cuningham Foundation Consortium for research into Familial Breast Cancer/Australian Ovarian Cancer Study	Australia and New Zeland	Clinic-based recruitment of familial breast cancer patients	kConFab: The Queenland Institute of Medical Research Human Research Ethics Committee (QIMR-HREC); AOCS: Peter MacCallum Cancer Centre Ethics Committee	58	6	3.11±2.74	8.06±2.35	44.9
BCAC Breast Cancer Association Consortium, SD standard deviation.
Table S1b Description of four BCAC Asian studies and the POSH study included in the replication analysis
Study Acronym	Study Name	Country	Study Design	Approval committee	N Cases	N Events (all-cause mortality)	Years to Entry (mean±SD, years)	Years to Event (mean±SD, years)	Age (mean, years)
HERPACC	Hospital-based Epidemiologic Research Program at Aichi Cancer Center	Japan	Hospital-based case-control study	The ethics committee of Aichi Cancer Center	28	7	0.00±0.00	5.22±2.08	50.6
MYBRCA	Malaysian Breast Cancer Genetic Study	Malaysia	Hospital-based case-control study	The ethics committee of University Malaya Medical Centre	146	28	1.82±2.02	4.95±2.77	48.4
SEBCS	Seoul Breast Cancer Study	Korea	Hospital-based case-control study	Seoul National University College of Medicine/Seoul National University Hospital Institutional Review Board	126	3	0.02±0.07	3.91±0.64	48.3
TWBCS	Taiwanese Breast Cancer Study	Taiwan	Hospital-based case-control study	Human Subject Research Ethics Committee/Institutional Review Board Academia Sinica	72	4	0.00±0.01	2.40±1.84	51.6
POSH	Prospective Study of Outcomes in Sporadic versus Hereditary Breast Cancer	UK	Population-based prospective cohort	South West Multi-centre Research Ethics Committee	127	62	0.93±1.25	4.51±2.13	35.9
BCAC Breast Cancer Association Consortium, SD standard deviation.
