# Supplementary material for: Assessment of variation in immunosuppressive pathway genes reveals TGFBR2 to be associated with prognosis of estrogen receptor-negative breast cancer after chemotherapy
Source: Breast Cancer Res. 2015 Feb 10;17(1):18. doi: 10.1186/s13058-015-0522-2 (PMC4374346; doi:10.1186/s13058-015-0522-2)
Supplement: Additional file 2: Table S1. — Description of studies included: (S1a) Sixteen Breast Cancer Association Consortium (BCAC) European studies in the discovery analysis; (S1b) Four BCAC Asian studies and Prospective Study of Outcomes in Sporadic versus Hereditary Breast Cancer (POSH) study in the replication analysis. Table S2 List of 133 candidate genes related to the immunosuppressive pathway by chromosomal position. Table S3 Associations of 3610 single nucleotide polymorphisms (SNPs) in the immunosuppressive pathway with overall survival in estrogen receptor (ER)-negative patients with chemotherapy. Table S4 Top SNPs associated with overall survival of ER-negative/progesterone receptor (PR)-negative and triple-negative patients who received chemotherapy. Table S5 Top SNPs associated with breast cancer-specific survival of ER-negative patients who received chemotherapy. [file 13058_2015_522_MOESM2_ESM.zip › 4888551391406903_add2/Table S2.xlsx]

## Sheet: Table S2
Table S2 List of 133 candidate genes related to the immunosuppressive pathway by chromosomal position.
Gene	Entrez Id	Chr	Location	LowPoint*	HighPoint*	Description	N SNPs
CD2	914	1	1p13.1	117297057	117311851	CD2 molecule	3
B7-H4	79679	1	1p13.1	117686209	117753582	also known as VTCN1: V-set domain containing T cell activation inhibitor 1	2
IL23R	149233	1	1p31.3	67604590	67725662	interleukin 23 receptor	61
IL12RB2	3595	1	1p31.3-p31.2	67773047	67862583	interleukin 12 receptor, beta 2	15
TGFBR3	7049	1	1p33-p32	92145900	92371559	transforming growth factor, beta receptor III	301
CSF3R	1441	1	1p35-p34.3	36931644	36948915	colony stimulating factor 3 receptor	10
EPHB2	2048	1	1p36.1-p35	23037263	23241823	ephrin(EPH) receptor B2	22
mTOR	2475	1	1p36.2	11166588	11322614	mechanistic target of rapamycin (serine/threonine kinase)	18
TNFRSF1B	7133	1	1p36.22	12227044	12269279	tumor necrosis factor receptor superfamily, member 1B	26
GITR	8784	1	1p36.3	1138888	1142163	also known as TNFRSF18: tumor necrosis factor receptor superfamily, member 18	9
IL6R	3570	1	1q21	154377669	154441926	interleukin 6 receptor	35
S100A8	6279	1	1q21	153362508	153395054	S100 calcium binding protein A8	8
FCRL3	115352	1	1q21-q22	157646271	157670775	Fc receptor-like 3	17
FASLG	356	1	1q23	172628185	172636013	Fas ligand	17
CD62L	6402	1	1q23-q25	169659806	169680843	CD62 ligand	10
TNFSF4	7292	1	1q25	173152870	173176471	tumor necrosis factor (ligand) superfamily, member 4	14
COX2	5743	1	1q25.2-q25.3	186640944	186649559	also known as PTGS2: prostaglandin-endoperoxide synthase 2	15
IL10	3586	1	1q31-q32	206940948	206945839	interleukin 10	25
CD45R	5788	1	1q31-q32	198608098	198726605	also known as PTPRC: protein tyrosine phosphatase, receptor type, C	14
MAPKAPK2	9261	1	1q32	206858295	206907630	mitogen-activated protein kinase-activated protein kinase 2	14
IL19	29949	1	1q32.2	206972215	207016326	interleukin 19	26
TGFB2	7042	1	1q41	218518676	218617961	transforming growth factor, beta 2	58
PSME4	23198	2	2p16.2	54091204	54197977	proteasome (prosome, macropain) activator subunit 4	71
ADAM17	6868	2	2p25	9629392	9695917	ADAM metallopeptidase domain 17	10
IL18R1	8809	2	2q12	102979093	103015230	interleukin 18 receptor 1	6
IL1B	3553	2	2q14	113587337	113594356	interleukin 1, beta	17
CXCR4	7852	2	2q21	136871919	136875725	chemokine (C-X-C motif) receptor 4	2
CD49d	3676	2	2q31.3	182321619	182402474	also known as ITGA4: integrin, alpha 4	13
STAT1	6772	2	2q32.2	191833762	191878976	signal transducer and activator of transcription 1	37
CD28	940	2	2q33	204571198	204603635	CD28 molecule	8
CTLA4	1493	2	2q33	204732511	204738683	cytotoxic T-lymphocyte-associated protein 4	12
ICOS	29851	2	2q33	204801454	204826302	inducible T-cell co-stimulator	5
CXCR1	3577	2	2q35	219027568	219031716	chemokine (C-X-C motif) receptor 1	11
IL8RA	3579	2	2q35	218990013	219001976	interleukin 8 receptor alpha	14
PD1	5133	2	2q37.3	242792033	242801058	programmed cell death 1	4
CCR9	10803	3	3p21.3	45927996	45944667	chemokine (C-C motif) receptor 9	19
MYD88	4615	3	3p22	38179969	38184513	myeloid differentiation primary response 88	2
TGFBR2	7048	3	3p22	30647994	30735634	transforming growth factor, beta receptor II	129
CCR4	1233	3	3p24	32993066	32996403	chemokine (C-C motif) receptor 4	1
IL5RA	3568	3	3p26-p24	3108008	3152058	interleukin 5 receptor, alpha	62
CD80	941	3	3q13.3-q21	119243140	119278481	CD80 molecule	11
CD86	942	3	3q21	121774209	121839990	CD86 molecule	14
EIF2A	83939	3	3q25.1	150264465	150303803	eukaryotic translation initiation factor 2A	11
IL12A	3592	3	3q25.33	159706623	159713806	interleukin 12A	11
CD38	952	4	4p15	15779921	15850706	CD38 molecule	9
IL8	3576	4	4q13-q21	74606223	74609433	interleukin 8	4
CXCL10	3627	4	4q21	76942269	76944689	chemokine (C-X-C motif) ligand 10	1
IL2	3558	4	4q26-q27	123372625	123377650	interleukin 2	13
IL15	3600	4	4q31	142557749	142655140	interleukin 15	14
IL7R	3575	5	5p13	35856977	35879705	interleukin 7 receptor	51
GZMA	3001	5	5q11-q12	54398474	54406080	granzyme A	4
IL13	3596	5	5q31	131993865	131996801	interleukin 13	23
CSF2	1437	5	5q31.1	131409485	131411863	colony stimulating factor 2	9
HSP70	3308	5	5q31.1	132387662	132440709	heat shock 70kDa protein 4	4
IL4	3565	5	5q31.1	132009678	132018370	interleukin 4	22
IL5	3567	5	5q31.1	131877136	131892555	interleukin 5	7
IL12B	3593	5	5q31.1-q33.1	158741791	158757481	interleukin 12B	28
VEGF	7422	6	6p12	43737946	43754224	vascular endothelial growth factor A	44
CCND3	896	6	6p21	41902671	42016610	cyclin D3	13
RAGE	177	6	6p21.3	32148745	32152099	AGER:advanced glycosylation end product-specific receptor	16
HLA-DRA	3122	6	6p21.3	32407619	32412823	major histocompatibility complex, class II, DR alpha	23
CD73	4907	6	6q14-q21	86159302	86205509	CD73 molecule	5
ARG1	383	6	6q23	131894344	131905472	arginase-1	9
CCR6	1235	6	6q27	167525295	167554168	chemokine (C-C motif) receptor 6	10
IL6	3569	7	7p21	22766766	22771621	interleukin 6	41
HDAC9	9734	7	7p21.1	18126572	19039135	histone deacetylase 9	415
INDO	3620	8	8p12-p11	39771328	39786309	indoleamine 2,3-dioxygenase 1	10
IL7	3574	8	8q12-q13	79645007	79717758	interleukin 7	45
MYC	4609	8	8q24.21	128748315	128753680	v-myc avian myelocytomatosis viral oncogene homolog	49
IFNA1	3439	9	9p22	21440453	21441315	interferon, alpha 1	4
CD274	29126	9	9p24	5450503	5470567	CD274 molecule	47
TGFBR1	7046	9	9q22	101867412	101916474	transforming growth factor, beta receptor 1	42
MAP3K8	1326	10	10p11.23	30722950	30750762	mitogen-activated protein kinase kinase kinase 8	11
CD304	8829	10	10p12	33466419	33623833	CD304 molecule	42
PRKCQ	5588	10	10p15	6435558	6622254	protein kinase C, theta	172
IL2RA	3559	10	10p15-p14	6052657	6104333	interleukin 2 receptor, alpha	173
CXCL12	6387	10	10q11.1	44865601	44880545	chemokine (C-X-C motif) ligand 12	19
PRF1	5551	10	10q22	72357104	72362531	perforin 1 (pore forming protein)	3
CD95	355	10	10q24.1	90750288	90775542	CD95 molecule	35
CD39	953	10	10q24	97471536	97637023	CD39 molecule	4
CCND1	595	11	11q13	69455873	69469242	cyclin D1	83
GARP	2615	11	11q13.5-q14	76368568	76381990	glycoprotein A repetitions predominant	9
MMP1	4312	11	11q22.3	102660641	102668966	matrix metallopeptidase 1 (interstitial collagenase)	50
MMP3	4314	11	11q22.3	102706528	102714342	matrix metallopeptidase 3 (stromelysin 1, progelatinase)	61
MMP12	4321	11	11q22.3	102733464	102745764	matrix metallopeptidase 12 (macrophage elastase)	36
CD3D	915	11	11q23	118209789	118213459	CD3d molecule, delta	16
CD3E	916	11	11q23	118175295	118186890	CD3e molecule, epsilon (CD3-TCR complex)	17
CD3G	917	11	11q23	118215032	118224497	CD3g molecule, gamma (CD3-TCR complex)	16
IL10RA	3587	11	11q23	117857106	117872198	interleukin 10 receptor, alpha	20
CD27	939	12	12p13	6554051	6560884	CD27 molecule	14
CD69	969	12	12p13	9905082	9913497	CD69 molecule	5
CD4	920	12	12p13.31	6898638	6929976	CD4 molecule	6
LAG3	3902	12	12p13.32	6881670	6887621	lymphocyte-activation gene 3	6
STAT6	6778	12	12q13	57489187	57505196	signal transducer and activator of transcription 6	1
IL23A	51561	12	12q13.3	56732663	56734194	interleukin 23, alpha subunit p19	1
KITLG	4254	12	12q22	88886570	88974250	KIT ligand	76
FLT3	2322	13	13q12	28577411	28682904	fms-related tyrosine kinase 3	83
TRANCE	8600	13	13q14	43136872	43182149	also known as TNFSF11:tumor necrosis factor (ligand) superfamily, member 11	22
GZMB	3002	14	14q11.2	25100160	25103490	granzyme B	12
HIF1a	3091	14	14q23.2	62162118	62214977	hypoxia inducible factor 1, alpha subunit	14
TGFB3	7043	14	14q24	76424440	76449334	transforming growth factor, beta 3	22
AKT	207	14	14q32.32	105235686	105262080	also known as AKT1: v-akt murine thymoma viral oncogene homolog 1	39
EIF2AK4	440275	15	15q15.1	40226331	40327797	eukaryotic translation initiation factor 2 alpha kinase 4	72
IL4R	3566	16	16p12.1-p11.2	27325161	27376099	interleukin 4 receptor	46
IRF8	3394	16	16q24.1	85932774	85956212	interferon regulatory factor 8	56
CD103	3682	17	17p13	3617919	3704537	CD103 molecule	7
LGALS9	3965	17	17q11.2	25958174	25976586	lectin, galactoside-binding, soluble, 9	15
STAT5A	6776	17	17q11.2	40439565	40463961	signal transducer and activator of transcription 5A	44
STAT5B	6777	17	17q11.2	40351195	40428478	signal transducer and activator of transcription 5B	31
CSF3	1440	17	17q11.2-q12	38171614	38174066	colony stimulating factor 3	12
iNOS	4843	17	17q11.2-q12	26083792	26127555	nitric oxide synthase 2, inducible	33
CCR7	1236	17	17q12-q21.2	38710021	38721736	chemokine (C-C motif) receptor 7	1
STAT3	6774	17	17q21.31	40465342	40540586	signal transducer and activator of transcription 3	48
CD31	5175	17	17q23.3	62396775	62404856	CD31 molecule	7
BIRC5	332	17	17q25	76210277	76221716	baculoviral IAP repeat containing 5	22
TNFRSF11A	8792	18	18q22.1	59992520	60054943	tumor necrosis factor receptor superfamily, member 11a	57
HuR	1994	19	19p13.2	8023457	8070529	Hu antigen R	9
TNFSF14	8740	19	19p13.3	6661264	6670599	tumor necrosis factor (ligand) superfamily, member 14	14
GAL10	1178	19	19q13.1	40221893	40228669	also known as CLC: Charcot-Leyden crystal galectin	8
TGFB1	7040	19	19q13.1	41836812	41859831	transforming growth factor, beta 1	8
B9D2	80776	19	19q13.2	41860322	41870078	B9 protein domain 2	8
BCL-XL	598	20	20q11.21	30252261	30311752	also known as BCL2L1: BCL2-like 1	12
MMP9	4318	20	20q11.2-q13.1	44637547	44645200	matrix metallopeptidase 9 (gelatinase B, 92kDa gelatinase, 92kDa type IV collagenase)	25
CD40	958	20	20q12-q13.2	44746899	44758384	CD40 molecule	15
IL10RB	3588	21	21q22.11	34638665	34669539	interleukin 10 receptor, beta	14
IL17RA	23765	22	22q11.1	17565849	17596584	interleukin 17 receptor A	26
ERK2	5594	22	22q11.21	22113946	22221970	extracellular signal-regulated kinase 2	30
LGALS1	3956	22	22q13.1	38071613	38075809	lectin, galactoside-binding, soluble, 1	5
FOXP3	50943	X	Xp11.23	49106897	49122200	forkhead box P3	4
NOX2	1536	X	Xp21.1	37639266	37672718	also known as CYBB: cytochrome b-245, beta polypeptide	3
IL13RA2	3598	X	Xq13.1-q28	114238538	114252207	interleukin 13 receptor, alpha 2	7
CD40L	959	X	Xq26	135730281	135742549	CD40 ligand	5
IRAK1	3654	X	Xq28	153275957	153285342	interleukin-1 receptor-associated kinase 1	4
*Based on Genome Reference Consortium Human Build 37 patch release 13 (GRCh37.p13).
Chr. chromosome, SNP Single nucleotide polymorphis.
