# Supplementary material for: Assessment of variation in immunosuppressive pathway genes reveals TGFBR2 to be associated with prognosis of estrogen receptor-negative breast cancer after chemotherapy
Source: Breast Cancer Res. 2015 Feb 10;17(1):18. doi: 10.1186/s13058-015-0522-2 (PMC4374346; doi:10.1186/s13058-015-0522-2)
Supplement: Additional file 2: Table S1. — Description of studies included: (S1a) Sixteen Breast Cancer Association Consortium (BCAC) European studies in the discovery analysis; (S1b) Four BCAC Asian studies and Prospective Study of Outcomes in Sporadic versus Hereditary Breast Cancer (POSH) study in the replication analysis. Table S2 List of 133 candidate genes related to the immunosuppressive pathway by chromosomal position. Table S3 Associations of 3610 single nucleotide polymorphisms (SNPs) in the immunosuppressive pathway with overall survival in estrogen receptor (ER)-negative patients with chemotherapy. Table S4 Top SNPs associated with overall survival of ER-negative/progesterone receptor (PR)-negative and triple-negative patients who received chemotherapy. Table S5 Top SNPs associated with breast cancer-specific survival of ER-negative patients who received chemotherapy. [file 13058_2015_522_MOESM2_ESM.zip › 4888551391406903_add2/Table S3.xlsx]

## Sheet: Table S3
Table S3 Associations of 3610 SNPs in immunosuppressive pathway with overall survival in ER-negative patients with chemotherapy
Chr	Position	SNP	Gene	Major allele	MAF a	N Cases	N Events	Overall Survival
								HR b	95%CI		p-value
5	158755475	rs2546892	IL12B,UBLCP1,LOC285626,RNU4ATAC2P	A	0.168651	1499	267	1.50386	1.21459	1.86202	0.000181438
3	30697330	rs1367610	TGFBR2	C	0.118869	1499	267	1.53915	1.21775	1.94538	0.000308006
3	30696251	rs1872978	TGFBR2	A	0.119559	1499	267	1.53915	1.21775	1.94538	0.000308006
3	30691473	rs6790706	TGFBR2	G	0.119351	1496	266	1.53729	1.21611	1.94328	0.000322783
3	30696816	rs1019856	TGFBR2	A	0.124643	1499	267	1.53345	1.21312	1.93837	0.00034897
3	30694135	rs1463513	TGFBR2	T	0.119078	1499	267	1.53235	1.21236	1.9368	0.000355165
3	30692219	rs2029314	TGFBR2	A	0.119085	1499	267	1.53235	1.21236	1.9368	0.000355165
5	158749088	rs2853694	IL12B,UBLCP1,LOC285626,RNU4ATAC2P	A	0.477641	1499	267	0.729392	0.61315	0.867672	0.000367377
3	30691078	rs1870703	TGFBR2	G	0.118709	1498	266	1.53113	1.21116	1.93565	0.000368599
3	30702140	rs991694	TGFBR2	A	0.121035	1499	267	1.52365	1.20548	1.92579	0.000425516
3	30700853	rs1841528	TGFBR2	A	0.118497	1499	267	1.51696	1.19847	1.92007	0.000528747
3	30701801	rs6550007	TGFBR2	A	0.119506	1499	267	1.51459	1.19658	1.91711	0.000555417
5	158751249	rs2569254	IL12B,UBLCP1,LOC285626,RNU4ATAC2P	A	0.188478	1499	267	1.42241	1.16151	1.7419	0.000654015
5	158740623	rs3181225	IL12B,UBLCP1,LOC285626,RNU4ATAC2P	A	0.188773	1499	267	1.41105	1.15168	1.72883	0.000891398
5	158743403	rs2853697	IL12B,UBLCP1,LOC285626,RNU4ATAC2P	C	0.189445	1499	267	1.40894	1.14992	1.72631	0.000940397
5	35866930	rs7711202	IL7R,CAPSL	A	0.340967	1486	263	1.34791	1.12168	1.61977	0.00144809
3	30689755	rs2082224	TGFBR2	A	0.260154	1499	267	1.34759	1.11925	1.6225	0.00163664
3	45885360	rs1488369	CCR9,SDHDP4,LZTFL1,SLC6A20	G	0.440555	1499	267	0.754104	0.632217	0.899491	0.00170345
3	30700441	rs3773636	TGFBR2	A	0.283993	1492	264	1.34034	1.11099	1.61703	0.00221925
5	35871190	rs1494555	IL7R,CAPSL	G	0.340683	1498	267	1.32508	1.10547	1.58831	0.00232992
5	35877826	rs9292617	IL7R,CAPSL	T	0.340598	1499	267	1.3249	1.10528	1.58815	0.00234633
5	35878249	rs7716064	IL7R,CAPSL	G	0.340623	1499	267	1.3249	1.10528	1.58815	0.00234633
5	35870814	rs10063445	IL7R,CAPSL	A	0.340581	1499	267	1.3249	1.10528	1.58815	0.00234633
5	35868669	rs10074095	IL7R,CAPSL	G	0.340698	1499	267	1.3249	1.10528	1.58815	0.00234633
5	35869818	rs10941267	IL7R,CAPSL	G	0.342366	1499	267	1.3249	1.10528	1.58815	0.00234633
5	35870588	rs9292616	IL7R,CAPSL	A	0.34061	1498	266	1.32407	1.10417	1.58775	0.00244997
3	30700922	rs995435	TGFBR2	A	0.276732	1499	267	1.33314	1.10578	1.60725	0.00257877
13	28724311	rs9579165	FLT3,PAN3,CHCHD2P8,PAN3-AS1	G	0.0644093	1499	267	1.67872	1.19707	2.35416	0.00267718
3	30690424	rs1808602	TGFBR2	G	0.455572	1499	267	0.763979	0.638669	0.913875	0.00322697
3	30699782	rs1864615	TGFBR2	A	0.284096	1499	267	1.32457	1.09835	1.59739	0.00326431
5	35863443	rs6893142	IL7R,SPEF2,CAPSL	A	0.340724	1498	266	1.31392	1.09515	1.57639	0.00330279
5	35869037	rs1494556	IL7R,CAPSL	C	0.340764	1497	265	1.30894	1.0906	1.571	0.00383476
3	30693643	rs1036097	TGFBR2	A	0.43939	1499	267	0.766219	0.639229	0.918436	0.0039736
22	38071511	rs929039	LGALS1,TRIOBP,SH3BP1,GGA1,PDXP,NOL12	G	0.323357	1499	267	1.30136	1.08739	1.55743	0.00405223
7	18730268	rs17139658	HDAC9	G	0.116323	1478	259	1.54923	1.14627	2.09384	0.0043972
22	38071043	rs4820294	LGALS1,TRIOBP,SH3BP1,GGA1,PDXP,NOL12	A	0.324535	1488	264	1.30124	1.08543	1.55996	0.00442821
5	35858721	rs1389832	IL7R,SPEF2,CAPSL	A	0.350212	1494	266	1.29978	1.08295	1.56003	0.00486692
5	35861068	rs1494558	IL7R,SPEF2,CAPSL	A	0.352396	1499	267	1.29508	1.07952	1.55368	0.00537421
5	35863244	rs6451226	IL7R,SPEF2,CAPSL	A	0.351606	1499	267	1.29508	1.07952	1.55368	0.00537421
3	45962752	rs7652331	CXCR6,CCR9,SDHDP4,FYCO1	A	0.305388	1499	267	0.770038	0.639521	0.927193	0.00582064
5	35868497	rs11567737	IL7R,CAPSL	G	0.351752	1498	266	1.29079	1.07571	1.54888	0.00605709
10	6566975	rs4357599	PRKCQ	G	0.425613	1499	267	0.778503	0.650097	0.932271	0.00647818
5	35860637	rs1494560	IL7R,SPEF2,CAPSL	A	0.349961	1495	266	1.28796	1.07247	1.54674	0.00674911
10	6508563	rs658230	PRKCQ	A	0.497078	1499	267	0.779407	0.64987	0.934764	0.00720097
7	18725683	rs10259495	HDAC9	G	0.122415	1479	263	1.49075	1.11332	1.99613	0.00734688
7	18674040	rs2285430	HDAC9	A	0.464825	1498	267	1.27547	1.06712	1.52449	0.00749781
10	6553071	rs17555072	PRKCQ	G	0.0652242	1499	267	0.593315	0.404	0.871344	0.00776047
5	35864590	rs10044838	IL7R,SPEF2,CAPSL	G	0.35163	1497	265	1.28093	1.06635	1.53869	0.00812675
7	18636045	rs2023651	HDAC9,LOC100419901	A	0.248125	1491	265	1.32018	1.07436	1.62225	0.00823701
5	35857235	rs1494561	IL7R,SPEF2,CAPSL	C	0.349132	1480	261	1.28006	1.06484	1.53878	0.00856611
10	6530052	rs790815	PRKCQ	G	0.479045	1499	267	1.27565	1.06391	1.52954	0.00856651
10	6013305	rs8177664	IL2RA,IL15RA,FBXO18	T	0.0906728	1499	267	1.50371	1.10783	2.04105	0.00887374
3	3149791	rs3792421	IL5RA,TRNT1,CRBN	G	0.248069	1498	267	0.737086	0.586087	0.926989	0.00910276
5	35873201	rs11567762	IL7R,CAPSL	A	0.19131	1499	267	1.34922	1.07633	1.69131	0.00937858
10	6479156	rs944715	PRKCQ	A	0.225321	1499	267	1.2713	1.05903	1.52612	0.0100168
21	34624917	rs2236757	IFNAR2,IL10RB,IL10RB-AS1	A	0.327053	1499	267	1.27197	1.05898	1.52781	0.0100884
7	18648426	rs1726599	HDAC9,LOC100419901	A	0.138019	1493	266	1.3692	1.0753	1.74343	0.0108068
3	45956060	rs4683148	CXCR6,CCR9,SDHDP4,FYCO1	A	0.416955	1498	267	1.24486	1.05118	1.47423	0.0111325
21	34609505	rs3153	IFNAR2,IL10RB,IL10RB-AS1	A	0.32575	1499	267	1.26801	1.05541	1.52344	0.0112147
10	6524500	rs587372	PRKCQ	G	0.347818	1497	267	1.2619	1.05339	1.51169	0.0115893
20	44640225	rs17576	MMP9,SLC12A5,NCOA5,ZNF335,FTLP1,LOC100128028	G	0.404261	1498	267	1.25265	1.05159	1.49216	0.0116212
20	44638136	rs3918249	MMP9,SLC12A5,ZNF335,FTLP1,LOC100128028	G	0.408198	1498	267	1.25406	1.05182	1.4952	0.0116377
7	18714254	rs17139571	HDAC9	C	0.105627	1495	266	1.52285	1.09722	2.11359	0.0119142
3	45960079	rs1047444	CXCR6,CCR9,SDHDP4,FYCO1	C	0.208223	1499	267	0.767315	0.624139	0.943334	0.0119515
1	92332865	rs1488691	TGFBR3	C	0.491585	1499	267	1.24795	1.04934	1.48414	0.0122599
10	6500785	rs11258959	PRKCQ	A	0.242217	1499	267	1.25688	1.05062	1.50363	0.0124238
5	35906981	rs860416	IL7R,UGT3A1,CAPSL,LOC100506406	A	0.199799	1499	267	1.31989	1.06135	1.64141	0.0125846
3	45957689	rs1488373	CXCR6,CCR9,SDHDP4,FYCO1	G	0.210164	1498	267	0.76961	0.626519	0.945382	0.0125916
7	18698661	rs2285440	HDAC9	C	0.117214	1495	264	1.46574	1.08527	1.9796	0.0126451
10	6500858	rs11258960	PRKCQ	G	0.24289	1499	267	1.25593	1.0498	1.50254	0.0127294
10	6501188	rs7099451	PRKCQ	A	0.243316	1499	267	1.25593	1.0498	1.50254	0.0127294
1	92285875	rs10874981	TGFBR3	A	0.467774	1499	267	1.25001	1.04842	1.49035	0.0128844
1	92282080	rs2129975	TGFBR3	A	0.468004	1499	267	1.25001	1.04842	1.49035	0.0128844
1	92285359	rs4658275	TGFBR3	G	0.468172	1499	267	1.25001	1.04842	1.49035	0.0128844
1	92293412	rs2799537	TGFBR3	G	0.467142	1499	267	1.24943	1.0479	1.48972	0.0130925
10	6477267	rs677986	PRKCQ	G	0.240233	1499	267	1.25949	1.04963	1.51132	0.0131094
10	6499228	rs4750491	PRKCQ	G	0.32714	1499	267	1.25366	1.04839	1.49913	0.0132159
1	92314691	rs1017956	TGFBR3	A	0.469676	1499	267	1.24755	1.04692	1.48662	0.0134132
1	172639582	rs12041613	FASLG	G	0.480952	1499	267	1.24386	1.04568	1.4796	0.0137246
3	3111047	rs17885088	IL5RA,CNTN4	A	0.086493	1499	267	0.659024	0.47301	0.91819	0.0137252
5	35887640	rs1423658	IL7R,CAPSL	A	0.188123	1499	267	1.33173	1.06025	1.67272	0.0137788
20	44634550	rs4810482	MMP9,SLC12A5,ZNF335,FTLP1,LOC100128028	G	0.415352	1499	267	1.24771	1.04592	1.48845	0.0139436
1	92314131	rs1017957	TGFBR3	G	0.469649	1499	267	1.24605	1.04556	1.48498	0.0139821
1	92313638	rs2634031	TGFBR3	A	0.469391	1499	267	1.24605	1.04556	1.48498	0.0139821
5	158743846	rs11574790	IL12B,UBLCP1,LOC285626,RNU4ATAC2P	A	0.0980026	1499	267	1.39077	1.06838	1.81044	0.0142242
3	150292766	rs9863120	SERP1,SELT,EIF2A,LOC677762	G	0.352253	1499	267	0.784962	0.646674	0.952822	0.0143362
10	6501445	rs4750495	PRKCQ	A	0.242817	1499	267	1.2513	1.04571	1.49732	0.0143658
8	39779989	rs10108662	IDO1,IDO2,LOC100420480	A	0.312496	1499	267	1.25072	1.0454	1.49636	0.0144741
7	18699285	rs2269752	HDAC9	A	0.116235	1499	267	1.44875	1.07532	1.95184	0.0147903
10	30798293	rs3118956	MAP3K8,HNRNPA1P32	C	0.152884	1499	267	0.740407	0.58112	0.943354	0.0150252
3	45906356	rs9856760	CCR9,SDHDP4,LZTFL1	G	0.191107	1499	267	0.759091	0.607323	0.948785	0.0154393
8	128774971	rs3927821	MYC,MIR1204	T	0.126657	1499	267	1.37144	1.06191	1.77119	0.0155094
3	45951678	rs12493471	CXCR6,CCR9,SDHDP4,FYCO1	A	0.311307	1499	267	0.797132	0.663372	0.957863	0.0155492
7	18718573	rs4484585	HDAC9	A	0.102105	1498	267	1.49836	1.07913	2.08045	0.015748
10	6503894	rs12146312	PRKCQ	A	0.239466	1499	267	1.24739	1.04191	1.49339	0.0160813
22	38074434	rs9622682	LGALS1,TRIOBP,SH3BP1,GGA1,PDXP,NOL12	A	0.435886	1499	267	1.23933	1.04053	1.4761	0.0161557
3	45900621	rs7614952	CCR9,SDHDP4,LZTFL1	A	0.285279	1499	267	0.782172	0.639989	0.955943	0.016389
10	6482279	rs4750457	PRKCQ	C	0.243188	1499	267	1.24597	1.04049	1.49202	0.0167738
10	6525953	rs688879	PRKCQ	C	0.349392	1499	267	1.24587	1.04033	1.49203	0.0168594
17	40394090	rs6503691	STAT5A,STAT5B,GHDC	A	0.135803	1499	267	0.660229	0.469666	0.928113	0.0168806
1	218611878	rs2798631	TGFB2	A	0.457777	1498	266	0.810696	0.682441	0.963054	0.0169218
3	3121857	rs9869655	IL5RA,TRNT1,CNTN4	A	0.132026	1499	267	1.36494	1.05734	1.76201	0.0169425
7	18934838	rs10272709	HDAC9	A	0.126314	1497	265	1.3476	1.0548	1.72168	0.0169945
10	6526497	rs501878	PRKCQ	C	0.349814	1499	267	1.24499	1.03965	1.49088	0.0171823
1	92282764	rs416624	TGFBR3	G	0.339842	1499	267	1.24004	1.03826	1.48105	0.0175843
1	92307058	rs12043241	TGFBR3	G	0.340715	1499	267	1.23942	1.03769	1.48036	0.0178756
1	92296222	rs12726500	TGFBR3	C	0.340933	1499	267	1.23942	1.03769	1.48036	0.0178756
5	158744352	rs2195940	IL12B,UBLCP1,LOC285626,RNU4ATAC2P	A	0.0980162	1499	267	1.37248	1.05609	1.78366	0.0178779
3	45906572	rs2191032	CCR9,SDHDP4,LZTFL1	G	0.188768	1499	267	0.764205	0.611511	0.955028	0.0180511
5	35882296	rs6862142	IL7R,CAPSL	G	0.415641	1499	267	0.802253	0.668105	0.963335	0.0182711
3	3125337	rs340812	IL5RA,TRNT1,CNTN4	G	0.19539	1499	267	1.28076	1.04207	1.57413	0.0186955
1	92281635	rs10783037	TGFBR3	A	0.470816	1499	267	1.23337	1.03511	1.46961	0.0189804
1	92312152	rs2391071	TGFBR3	T	0.342113	1489	266	1.23538	1.03524	1.47421	0.0190751
8	39769949	rs10089084	IDO1,IDO2,LOC100420480	G	0.324884	1499	267	1.23353	1.03489	1.47029	0.0191375
5	158740850	rs3181224	IL12B,UBLCP1,LOC285626,RNU4ATAC2P	G	0.0966733	1499	267	1.36619	1.05221	1.77387	0.019183
1	92312153	rs5005162	TGFBR3	A	0.340969	1499	267	1.235	1.03478	1.47396	0.0193435
5	35851261	rs12516866	IL7R,SPEF2	A	0.414826	1487	263	0.803545	0.668881	0.965321	0.019434
1	92310666	rs7555476	TGFBR3	G	0.341112	1498	267	1.23476	1.03447	1.47382	0.0195279
7	18601365	rs801763	HDAC9,LOC100419901	A	0.140422	1497	267	1.32374	1.04577	1.67559	0.0196943
3	3120571	rs4322988	IL5RA,TRNT1,CNTN4	A	0.133055	1499	267	1.35686	1.04962	1.75403	0.0198244
5	35922462	rs852251	IL7R,UGT3A1,CAPSL,LOC100506406	A	0.202815	1498	266	1.29963	1.04206	1.62086	0.0200433
1	172632057	rs929087	FASLG	A	0.456169	1499	267	1.22767	1.03137	1.46134	0.0210302
7	18698060	rs17150245	HDAC9	A	0.116347	1498	266	1.42705	1.05458	1.93108	0.0212044
9	21408824	rs10811537	IFNA1,IFNA2,IFNA8,IFNA13,IFNA11P,IFNWP19,IFNA12P,MIR31HG,IFNWP2	G	0.172853	1466	260	1.26321	1.03334	1.54421	0.0226077
6	32367259	rs2294884	HLA-DRA,C6orf10,BTNL2,HCG23	C	0.188852	1499	267	0.767023	0.609547	0.965184	0.023685
7	18733748	rs17139675	HDAC9	A	0.112728	1499	267	1.43885	1.04949	1.97266	0.0238225
17	3591822	rs220488	CTNS,ITGAE,P2RX5,TAX1BP3,EMC6,GSG2,RPL21P125,P2RX5-TAX1BP3	G	0.16594	1498	267	1.30979	1.03612	1.65575	0.0240289
21	34614255	rs7279064	IFNAR2,IL10RB,IL10RB-AS1	C	0.354592	1499	267	1.23105	1.02746	1.47499	0.0242174
7	18631680	rs2695027	HDAC9,LOC100419901	A	0.419973	1499	267	0.805328	0.666714	0.972761	0.0246708
10	6508405	rs72781746	PRKCQ	A	0.164045	1499	267	1.25437	1.02898	1.52914	0.0249193
14	62119993	rs710046	HIF1A,FLJ22447	A	0.171208	1499	267	1.30552	1.0329	1.65008	0.0256912
1	92302541	rs11165595	TGFBR3	A	0.337885	1476	264	1.22843	1.02524	1.47189	0.0257344
10	6488790	rs673964	PRKCQ	A	0.256763	1499	267	1.22402	1.02466	1.46217	0.0258437
10	6497422	rs586457	PRKCQ	G	0.259192	1498	267	1.22392	1.02457	1.46206	0.025907
10	6474841	rs944712	PRKCQ	G	0.221427	1499	267	1.23258	1.02501	1.48218	0.0262451
10	6490221	rs670804	PRKCQ	G	0.257623	1498	267	1.22226	1.02313	1.46014	0.026967
1	92274420	rs284153	TGFBR3	C	0.344106	1499	267	1.22043	1.02275	1.45632	0.0271452
10	6469673	rs2453	PRKCQ	A	0.220879	1499	267	1.23089	1.02218	1.48221	0.0284227
2	9735900	rs6734469	ADAM17,YWHAQ	G	0.483359	1499	267	0.822307	0.690095	0.979848	0.0286989
1	92278175	rs284147	TGFBR3	G	0.352173	1484	265	1.21928	1.02062	1.45661	0.028896
10	6496922	rs681803	PRKCQ	A	0.25741	1495	267	1.21779	1.01937	1.45484	0.0299001
1	218605635	rs10482796	TGFB2	G	0.253103	1499	267	1.24579	1.01987	1.52175	0.0313397
7	18635619	rs2695026	HDAC9,LOC100419901	A	0.281065	1469	264	1.25042	1.01989	1.53305	0.0316064
10	6509035	rs17300888	PRKCQ	A	0.164064	1499	267	1.24287	1.01908	1.51581	0.0318297
1	12250888	rs5746014	TNFRSF8,TNFRSF1B,VPS13D,LOC390998,MIR4632	G	0.0850991	1499	267	1.36525	1.02684	1.81519	0.0321785
10	6601916	rs72783721	PRKCQ,PRKCQ-AS1	G	0.107882	1499	267	0.721476	0.53516	0.972659	0.0322062
20	44625817	rs8114050	MMP9,SLC12A5,ZNF335,PCIF1,FTLP1,LOC100128028	A	0.481464	1498	267	1.20868	1.01612	1.43773	0.0323041
3	30688757	rs13086588	TGFBR2	C	0.344211	1498	267	1.21405	1.01645	1.45006	0.0323532
6	43694598	rs4711748	VEGFA,MRPS18A,LOC100132242	A	0.276778	1499	267	0.78802	0.633463	0.980289	0.032461
7	18726997	rs4721718	HDAC9	A	0.222895	1448	260	1.28956	1.02102	1.62872	0.0327923
1	206975221	rs12040948	IL10,IL19	A	0.399306	1499	267	0.818634	0.681147	0.983873	0.0329012
3	3142423	rs6793085	IL5RA,TRNT1,CRBN,CNTN4	A	0.480434	1499	267	0.822171	0.686681	0.984396	0.0330784
10	6512559	rs7080157	PRKCQ	A	0.16349	1499	267	1.24106	1.01749	1.51376	0.0330835
10	6475053	rs944713	PRKCQ	A	0.221067	1499	267	1.22182	1.01573	1.46972	0.0335393
21	34616157	rs2834156	IFNAR2,IL10RB,IL10RB-AS1	G	0.0897293	1499	267	0.673405	0.467374	0.970261	0.0338394
1	218597859	rs1342586	TGFB2	A	0.25368	1499	267	1.24096	1.01571	1.51617	0.0346446
7	18724512	rs17139630	HDAC9	C	0.114047	1486	261	1.41785	1.02547	1.96038	0.0346758
1	218605461	rs10482792	TGFB2	A	0.324004	1499	267	1.22002	1.01417	1.46766	0.0349322
1	218604678	rs1890995	TGFB2	A	0.323856	1499	267	1.22002	1.01417	1.46766	0.0349322
1	218598469	rs4846480	TGFB2	A	0.323286	1499	267	1.22002	1.01417	1.46766	0.0349322
1	218614905	rs900	TGFB2	T	0.321734	1498	266	1.22009	1.0139	1.46821	0.0351946
5	158747564	rs919766	IL12B,UBLCP1,LOC285626,RNU4ATAC2P	C	0.0955761	1483	263	1.33461	1.02016	1.74599	0.0352434
7	18676842	rs6956139	HDAC9	A	0.126261	1498	267	1.3149	1.0186	1.69739	0.0356023
10	6469324	rs4750439	PRKCQ	A	0.225799	1499	267	1.21934	1.01304	1.46766	0.0359964
7	18743747	rs1178108	HDAC9	A	0.195297	1499	267	1.25232	1.01473	1.54553	0.0360628
10	6489652	rs688391	PRKCQ	G	0.358882	1498	267	1.20856	1.01225	1.44294	0.0362065
10	6474308	rs11258759	PRKCQ	A	0.221143	1499	267	1.21843	1.01261	1.46609	0.0363796
1	92260586	rs6604056	TGFBR3	A	0.485796	1499	267	1.20741	1.01185	1.44077	0.0365647
8	39781444	rs7010461	IDO1,IDO2,LOC100420480	A	0.321243	1499	267	1.21162	1.01204	1.45056	0.0365911
10	6618822	rs7095794	PRKCQ,PRKCQ-AS1	G	0.350017	1481	262	0.813235	0.669852	0.98731	0.0367063
10	6014203	rs3736863	IL2RA,IL15RA,FBXO18	T	0.275535	1499	267	1.23949	1.01274	1.51702	0.0372759
3	150266026	rs9872641	SERP1,EIF2A	G	0.371998	1497	266	0.816681	0.674874	0.988284	0.0374269
20	44645010	rs20544	MMP9,SLC12A5,NCOA5,ZNF335,FTLP1,LOC100128028	G	0.492878	1488	266	0.834473	0.703679	0.989578	0.0374878
1	92265633	rs5019497	TGFBR3	A	0.485867	1499	267	1.20645	1.01072	1.44008	0.0377055
1	218600419	rs6658473	TGFB2	A	0.323156	1498	266	1.2169	1.01113	1.46453	0.0377914
7	18681740	rs4141402	HDAC9	A	0.142426	1499	267	1.34653	1.01649	1.78373	0.038081
3	45948264	rs4683147	CXCR6,CCR9,SDHDP4,FYCO1	A	0.408412	1499	267	1.19488	1.00956	1.41423	0.0383989
6	43751075	rs3025033	VEGFA	G	0.161576	1498	267	0.764606	0.592774	0.986249	0.038774
20	44633111	rs13040272	MMP9,SLC12A5,ZNF335,FTLP1,LOC100128028	G	0.479823	1499	267	1.20045	1.00946	1.42758	0.0387866
X	37652518	rs5917471	CYBB,DYNLT3	A	0.390306	1499	267	1.20247	1.00931	1.4326	0.0390446
6	43695564	rs9472113	VEGFA,MRPS18A,LOC100132242	A	0.306512	1493	266	0.800354	0.64771	0.988971	0.0391425
1	92267636	rs11165532	TGFBR3	A	0.485469	1499	267	1.20312	1.00854	1.43526	0.039937
3	3151346	rs3856850	IL5RA,TRNT1,CRBN	G	0.276475	1498	267	0.797075	0.641838	0.989859	0.0401515
6	43764551	rs1358980	VEGFA	A	0.476399	1499	267	1.20244	1.00814	1.43419	0.0403483
10	6089571	rs791589	IL2RA,RBM17,RPL32P23	G	0.167966	1499	267	1.26821	1.00913	1.5938	0.0415626
1	92257080	rs1192528	TGFBR3	G	0.34537	1499	267	1.20291	1.00684	1.43716	0.0418486
1	198595042	rs16843518	PTPRC	G	0.0595806	1499	267	0.620657	0.391869	0.983019	0.0420562
14	105200377	rs7142772	AKT1,SIVA1,INF2,ADSSL1,LOC100996409	C	0.471924	1498	267	0.837563	0.705933	0.993736	0.0421544
8	39777529	rs7820268	IDO1,IDO2,LOC100420480	A	0.313508	1499	267	1.2023	1.00546	1.43769	0.0434224
7	18681992	rs2285437	HDAC9	G	0.130545	1492	266	1.33719	1.00837	1.77324	0.0436068
20	44628380	rs11696804	MMP9,SLC12A5,ZNF335,FTLP1,LOC100128028	G	0.483642	1498	267	1.19532	1.00482	1.42194	0.0439782
1	92256626	rs284142	TGFBR3	G	0.34528	1493	265	1.20071	1.00477	1.43484	0.0441818
20	44628668	rs3933239	MMP9,SLC12A5,ZNF335,FTLP1,LOC100128028	A	0.484041	1499	267	1.19518	1.00463	1.42187	0.0442108
1	207040659	rs2232360	FAIM3,IL24,IL19,IL20,RPL13AP8	G	0.281812	1499	267	0.800291	0.644133	0.994308	0.0442718
1	92319781	rs17516329	TGFBR3	A	0.299486	1498	267	1.20469	1.00428	1.44509	0.0448604
7	18700490	rs10229062	HDAC9	G	0.139638	1499	267	1.32565	1.0063	1.74636	0.0450058
20	44629891	rs6073983	MMP9,SLC12A5,ZNF335,FTLP1,LOC100128028	A	0.238058	1499	267	1.22035	1.00443	1.48268	0.0450228
1	92271351	rs284159	TGFBR3	A	0.34489	1499	267	1.19865	1.00394	1.43112	0.0451281
10	6011987	rs8177666	IL2RA,IL15RA,FBXO18	G	0.130028	1499	267	1.31064	1.00534	1.70866	0.0455737
1	218587636	rs2000220	TGFB2	G	0.456923	1499	267	1.18825	1.00304	1.40766	0.0460393
1	218586132	rs2796822	TGFB2	G	0.457763	1499	267	1.18825	1.00304	1.40766	0.0460393
5	158744660	rs2853696	IL12B,UBLCP1,LOC285626,RNU4ATAC2P	A	0.161693	1499	267	0.784817	0.618289	0.996196	0.04645
7	18644378	rs2704282	HDAC9,LOC100419901	A	0.269601	1499	267	1.22378	1.00263	1.4937	0.0470522
7	18622929	rs2520458	HDAC9,LOC100419901	C	0.394328	1499	267	0.828149	0.68713	0.998109	0.0477212
10	6008030	rs3181148	IL2RA,IL15RA,FBXO18	A	0.111265	1499	267	1.32247	1.00257	1.74443	0.0479102
1	218589197	rs2796813	TGFB2	G	0.476741	1499	267	1.18418	1.00112	1.40071	0.0484957
1	67860627	rs7555183	IL12RB2,SERBP1	A	0.354404	1499	267	0.820654	0.674352	0.998697	0.0484984
1	23068465	rs6669666	EPHB2,MIR4684	A	0.187436	1499	267	1.24474	1.00135	1.54727	0.0485932
14	105210207	rs4983386	AKT1,SIVA1,INF2,ADSSL1,LOC100996409	A	0.477008	1499	267	0.841668	0.709119	0.998993	0.0486679
6	32184574	rs384247	AGER,NOTCH4,PBX2,RNF5,AGPAT1,GPSM3,EGFL8,PPT2-EGFL8	A	0.186071	1499	267	1.25621	1.00125	1.57609	0.0487545
6	32184345	rs404860	AGER,NOTCH4,PBX2,RNF5,AGPAT1,GPSM3,EGFL8,PPT2-EGFL8	G	0.194207	1499	267	1.25621	1.00125	1.57609	0.0487545
1	12249031	rs1201157	TNFRSF8,TNFRSF1B,VPS13D,LOC390998,MIR4632	A	0.413753	1499	267	1.19224	1.00092	1.42014	0.0488113
6	43695675	rs9472114	VEGFA,MRPS18A,LOC100132242	G	0.30897	1499	267	0.811379	0.658895	0.999151	0.049073
10	33533148	rs17413169	NRP1	G	0.238538	1499	267	0.814154	0.662944	0.999854	0.0498376
1	92340023	rs12127774	TGFBR3	A	0.361034	1499	267	1.19782	0.999438	1.43558	0.0507158
2	9721896	rs6432018	ADAM17,YWHAQ	C	0.493052	1499	267	0.839672	0.704331	1.00102	0.0513425
1	218582778	rs17047804	TGFB2	G	0.168211	1499	267	1.28259	0.997784	1.64869	0.0520586
7	18697782	rs6973548	HDAC9	A	0.141904	1499	267	1.31405	0.997424	1.73118	0.052182
1	169713146	rs6427213	SELE,SELL,METTL18	G	0.139805	1499	267	0.765928	0.584541	1.0036	0.0531256
1	154394417	rs4601580	IL6R,MRPS33P1,RPSAP17,PSMD8P1	A	0.455952	1492	264	0.836573	0.697807	1.00293	0.0538174
1	92144970	rs2810893	TGFBR3,HSP90B3P	A	0.394036	1499	267	1.18057	0.996098	1.39921	0.0555091
5	158752978	rs3181216	IL12B,UBLCP1,LOC285626,RNU4ATAC2P	A	0.310941	1498	267	0.837067	0.697415	1.00468	0.0561611
14	62206548	rs2301113	HIF1A,SNAPC1,HIF1A-AS2	C	0.2487	1499	267	1.22207	0.994464	1.50178	0.056498
1	92336084	rs6656018	TGFBR3	A	0.360415	1499	267	1.19349	0.994792	1.43187	0.0569406
20	44640959	rs3918256	MMP9,SLC12A5,NCOA5,ZNF335,FTLP1,LOC100128028	G	0.494078	1498	267	0.848096	0.715361	1.00546	0.057794
10	6487428	rs6602705	PRKCQ	A	0.414686	1499	267	0.841074	0.703337	1.00578	0.0578608
10	6616336	rs4620621	PRKCQ,PRKCQ-AS1	G	0.418463	1493	267	0.839029	0.699771	1.006	0.0580464
1	92340684	rs1192524	TGFBR3	A	0.298556	1499	267	1.19172	0.993866	1.42896	0.0582869
1	92335906	rs9661103	TGFBR3	A	0.351356	1499	267	1.19204	0.993464	1.43031	0.0588336
17	26106675	rs4795067	NOS2,LOC645754	G	0.333666	1499	267	0.83574	0.693701	1.00686	0.0590248
18	60086260	rs11152343	ACTBP9,TNFRSF11A,RPL17P44	A	0.216764	1499	267	1.21271	0.992386	1.48194	0.0593967
20	44639511	rs3918253	MMP9,SLC12A5,ZNF335,FTLP1,LOC100128028	G	0.494154	1499	267	0.849042	0.716072	1.0067	0.0596889
1	198716504	rs4478839	PTPRC	G	0.401384	1493	263	1.17942	0.993192	1.40056	0.0598281
2	204688432	rs231747	CTLA4	A	0.109492	1499	267	1.36897	0.986952	1.89886	0.0599322
14	105240885	rs2494734	AKT1,SIVA1,ADSSL1,LINC00638,ZBTB42	G	0.489757	1499	267	0.849759	0.716896	1.00725	0.0605533
1	92316573	rs11590254	TGFBR3	T	0.29965	1499	267	1.18988	0.992005	1.42722	0.0610041
18	60056948	rs4940552	TNFRSF11A,RPL17P44	C	0.114944	1499	267	0.754173	0.561269	1.01338	0.0612334
3	119211867	rs1938	CD80,CSRP2P,TIMMDC1,TMEM39A,POGLUT1	C	0.292497	1498	267	0.827311	0.6779	1.00965	0.0621188
10	33655450	rs11009360	NRP1	G	0.154534	1496	267	1.25	0.988694	1.58036	0.0621907
2	102987213	rs11465597	IL18RAP,IL18R1,IL1RL1,LOC100422339	G	0.0962632	1499	267	0.749432	0.553052	1.01554	0.062819
14	105223525	rs12590163	AKT1,SIVA1,INF2,ADSSL1,ZBTB42,LOC100996409	G	0.480263	1498	267	0.850596	0.717116	1.00892	0.0631694
6	32179896	rs2071286	AGER,NOTCH4,PBX2,RNF5,PPT2,AGPAT1,GPSM3,EGFL8,PPT2-EGFL8	A	0.208961	1499	267	0.814521	0.655984	1.01137	0.0632311
1	218564881	rs947712	TGFB2,LOC728463	A	0.379798	1499	267	1.18171	0.990233	1.41022	0.0641487
1	92334510	rs10493857	TGFBR3	A	0.292431	1499	267	1.18772	0.989291	1.42596	0.0651069
19	6641342	rs12979435	C3,TNFSF14,RPL7P50	A	0.343335	1473	266	1.18388	0.989304	1.41672	0.0653911
1	67859615	rs6699474	IL12RB2,SERBP1	A	0.309433	1499	267	0.829465	0.679729	1.01219	0.0656632
6	32199352	rs9267873	AGER,NOTCH4,PBX2,GPSM3	G	0.37064	1499	267	0.842822	0.702235	1.01155	0.0662704
2	204732008	rs11571317	CTLA4	A	0.0659433	1498	267	1.33009	0.980963	1.80348	0.0663233
14	105208879	rs4247034	AKT1,SIVA1,INF2,ADSSL1,LOC100996409	G	0.47913	1499	267	0.852215	0.718167	1.01128	0.0670322
3	3137313	rs12632952	IL5RA,TRNT1,CNTN4	T	0.166966	1499	267	0.799347	0.628877	1.01603	0.0672428
14	76384993	rs6420908	TGFB3,TTLL5	G	0.0560475	1499	267	1.34475	0.979097	1.84695	0.067326
6	42021892	rs4236081	CCND3,TAF8,C6orf132	A	0.418683	1499	267	0.848119	0.710765	1.01202	0.0676328
6	32376471	rs3763313	HLA-DRA,C6orf10,BTNL2,HCG23	C	0.196602	1498	267	0.813295	0.651282	1.01561	0.0682591
10	6516327	rs7089504	PRKCQ	G	0.369465	1499	267	0.834665	0.686913	1.0142	0.0690443
10	6527344	rs661891	PRKCQ	A	0.488398	1499	267	0.844793	0.703804	1.01402	0.0702228
5	158756227	rs730691	IL12B,UBLCP1,LOC285626,RNU4ATAC2P	A	0.388242	1499	267	0.83966	0.694924	1.01454	0.0702301
20	44641731	rs3787268	MMP9,SLC12A5,NCOA5,ZNF335,FTLP1,LOC100128028	A	0.234032	1499	267	1.19894	0.985107	1.45918	0.0702564
7	18648536	rs2254859	HDAC9,LOC100419901	A	0.255932	1498	266	1.20566	0.984023	1.47722	0.0711428
1	92139867	rs2765880	TGFBR3,HSP90B3P	A	0.460902	1499	267	1.17104	0.985797	1.39109	0.0723134
7	18939294	rs17140244	HDAC9,NPM1P13	A	0.351767	1479	265	1.18725	0.984382	1.43193	0.072603
1	92332419	rs12569180	TGFBR3	C	0.292252	1499	267	1.18242	0.984606	1.41997	0.0728324
1	218565324	rs1539399	TGFB2,LOC728463	A	0.368344	1499	267	1.17534	0.984757	1.40281	0.073487
7	18938081	rs13438248	HDAC9	G	0.155887	1475	260	0.798949	0.62467	1.02185	0.0738089
10	90756163	rs9658691	ACTA2,FAS,FAS-AS1	G	0.106058	1495	267	1.23703	0.979716	1.56193	0.0738191
14	105239894	rs1130233	AKT1,SIVA1,ADSSL1,LINC00638,ZBTB42	A	0.27478	1499	267	0.831552	0.679296	1.01793	0.0738242
22	38086574	rs9610834	LGALS1,TRIOBP,SH3BP1,PDXP,NOL12	A	0.422704	1499	267	0.851118	0.713061	1.0159	0.0742259
10	6531149	rs587198	PRKCQ	G	0.453614	1499	267	0.843329	0.699174	1.0172	0.0748122
6	32196873	rs374205	AGER,NOTCH4,PBX2,RNF5,GPSM3	G	0.0762137	1499	267	0.701939	0.475109	1.03706	0.0755337
7	18754123	rs1178120	HDAC9	A	0.204564	1499	267	1.20771	0.980366	1.48777	0.0761281
7	22811921	rs10950917	IL6,TOMM7,RPS26P32,LOC541472	A	0.323812	1499	267	0.850722	0.711185	1.01764	0.0769443
2	204537170	rs3115968	CD28,LOC729532,LOC100287498	G	0.129175	1499	267	1.30873	0.970381	1.76504	0.077908
2	204538714	rs3116498	CD28,LOC729532,LOC100287498	A	0.129002	1499	267	1.30873	0.970381	1.76504	0.077908
3	159710098	rs582537	IL12A	A	0.463701	1499	267	0.850428	0.710232	1.0183	0.0779518
7	18628779	rs1726614	HDAC9,LOC100419901	A	0.0540321	1496	267	1.35279	0.965172	1.89609	0.0794004
7	18737197	rs1178101	HDAC9	A	0.183114	1499	267	1.21817	0.97708	1.51875	0.0794473
7	18666901	rs2188320	HDAC9,LOC100419901	C	0.346397	1499	267	1.17913	0.98077	1.41762	0.0795408
3	3144909	rs17886680	IL5RA,TRNT1,CRBN,CNTN4	A	0.137236	1498	267	0.765146	0.567122	1.03232	0.0798035
3	3152235	rs3806681	IL5RA,TRNT1,CRBN	C	0.275233	1499	267	0.827146	0.668776	1.02302	0.080101
1	218663189	rs3009935	TGFB2	A	0.401853	1498	266	1.16978	0.981162	1.39465	0.0804678
20	44743311	rs6017737	CD40,NCOA5,RPL13P2	G	0.219391	1499	267	0.819587	0.655458	1.02481	0.0809865
7	18741367	rs1178103	HDAC9	C	0.20054	1496	265	1.20853	0.976147	1.49624	0.0821433
12	9859636	rs917913	CD69,NPM1P7,CLEC2D,CLECL1,LOC374443	A	0.481701	1485	264	1.16325	0.980752	1.3797	0.082433
7	18671212	rs801539	HDAC9	C	0.131301	1494	264	1.26072	0.970309	1.63805	0.0828584
1	218580370	rs2796819	TGFB2	G	0.477919	1499	267	1.16141	0.980255	1.37604	0.0837258
4	74606024	rs4073	IL8	T	0.453255	1496	265	1.16927	0.978562	1.39716	0.0851755
7	18664975	rs3823968	HDAC9,LOC100419901	G	0.130377	1498	266	1.25318	0.96854	1.62148	0.086015
20	44643770	rs3918262	MMP9,SLC12A5,NCOA5,ZNF335,FTLP1,LOC100128028	G	0.234959	1498	267	1.18802	0.975739	1.44648	0.0862679
1	218581509	rs1797071	TGFB2	G	0.385236	1499	267	1.16681	0.977926	1.39219	0.0868538
10	6025063	rs8177600	IL2RA,IL15RA,FBXO18	G	0.358898	1499	267	0.853195	0.711336	1.02334	0.0870353
1	67861520	rs2229546	IL12RB2,SERBP1	C	0.364499	1499	267	0.846163	0.698723	1.02471	0.0872599
2	242795350	rs7421861	PDCD1,NEU4,CXXC11,LOC285095	G	0.331518	1499	267	1.17276	0.976834	1.40798	0.0875139
19	6649564	rs386574	C3,TNFSF14	G	0.305207	1499	267	1.17475	0.97644	1.41334	0.0877782
18	60061163	rs4627473	ACTBP9,TNFRSF11A,RPL17P44	C	0.0791228	1499	267	0.708535	0.476997	1.05246	0.0878811
1	92329059	rs11165679	TGFBR3	A	0.291846	1499	267	1.1729	0.976469	1.40885	0.0881316
10	90749943	rs2234768	ACTA2,FAS,FAS-AS1	G	0.107437	1499	267	1.22485	0.969785	1.547	0.0886745
10	90761865	rs9658727	ACTA2,FAS,FAS-AS1	G	0.132276	1499	267	1.2064	0.971716	1.49775	0.0891287
10	6547436	rs11259281	PRKCQ	G	0.495775	1473	263	1.16769	0.976559	1.39624	0.0891545
14	105207134	rs3803307	AKT1,SIVA1,INF2,ADSSL1,LOC100996409	G	0.484353	1499	267	0.862379	0.726903	1.0231	0.0895045
1	92332489	rs2489188	TGFBR3	G	0.316864	1499	267	1.17115	0.975859	1.40551	0.0896203
3	3116438	rs2290611	IL5RA,CNTN4	A	0.209408	1499	267	0.835272	0.678504	1.02826	0.0896628
7	18737866	rs1178102	HDAC9	A	0.186288	1499	267	1.21068	0.970806	1.50983	0.0897009
7	18630523	rs2106506	HDAC9,LOC100419901	C	0.14905	1499	267	1.21689	0.968966	1.52824	0.0912679
20	44656112	rs6073991	MMP9,SLC12A5,NCOA5,LOC100128028	G	0.234241	1497	266	1.18541	0.973011	1.44417	0.0913403
18	60068125	rs2980968	ACTBP9,TNFRSF11A,RPL17P44	A	0.0822572	1487	265	1.26611	0.962625	1.66528	0.0915002
8	128797655	rs72718557	MYC,MIR1204	C	0.11159	1499	267	1.26653	0.962521	1.66655	0.0915666
1	92334749	rs10493856	TGFBR3	G	0.424247	1499	267	1.16565	0.97547	1.3929	0.0916673
7	18957681	rs13231656	HDAC9,NPM1P13	G	0.2349	1498	266	1.19972	0.97061	1.48291	0.0921679
1	92249817	rs6683840	TGFBR3	G	0.448838	1499	267	0.855661	0.713691	1.02587	0.0921798
11	102659233	rs17293761	MMP1,MMP3,MMP10,CSNK1A1P2,WTAPP1,LOC100421658	A	0.0716297	1499	267	0.750341	0.536925	1.04859	0.0925456
10	6008172	rs2296139	IL2RA,IL15RA,FBXO18	A	0.147607	1499	267	1.23673	0.965326	1.58445	0.0928015
10	33430409	rs11009247	NRP1	G	0.102404	1499	267	0.766804	0.562391	1.04551	0.0932313
1	172624864	rs2859242	FASLG,SUCO	A	0.431654	1499	267	0.859744	0.720631	1.02571	0.0933332
1	92328613	rs6604061	TGFBR3	A	0.418931	1499	267	1.16259	0.974874	1.38646	0.0935924
15	40300691	rs12164905	SRP14,EIF2AK4,SRP14-AS1	A	0.155407	1499	267	1.20998	0.968264	1.51204	0.0936733
19	6645178	rs392751	C3,TNFSF14	G	0.32801	1499	267	1.16469	0.974222	1.39239	0.0942662
10	6626214	rs41284471	PRKCQ,PRKCQ-AS1	A	0.166481	1499	267	1.18736	0.970825	1.4522	0.0945756
5	35875593	rs987106	IL7R,CAPSL	T	0.490686	1499	267	1.16313	0.974281	1.38858	0.0945806
1	172625957	rs2639614	FASLG,SUCO	A	0.147837	1499	267	0.80395	0.622437	1.0384	0.0946453
6	32427789	rs9268832	HLA-DRA,HLA-DRB9	A	0.417517	1499	267	1.15808	0.974921	1.37565	0.0947578
12	9862336	rs4763813	CD69,NPM1P7,CLEC2D,CLECL1	A	0.0620832	1499	267	0.730911	0.506008	1.05578	0.0947843
5	35877505	rs10063294	IL7R,CAPSL	G	0.487053	1498	267	1.16295	0.974152	1.38835	0.0948741
7	18650086	rs1405618	HDAC9,LOC100419901	A	0.29958	1499	267	1.17213	0.972697	1.41246	0.0951057
7	18335683	rs587325	HDAC9	A	0.179199	1498	267	1.21083	0.966629	1.51671	0.0959867
7	18645296	rs2519889	HDAC9,LOC100419901	G	0.447787	1498	267	0.860943	0.72163	1.02715	0.0964119
10	6009462	rs7898286	IL2RA,IL15RA,FBXO18	A	0.346738	1499	267	0.857162	0.714664	1.02807	0.0966117
7	18751998	rs1178118	HDAC9	G	0.208021	1499	267	1.198	0.968033	1.4826	0.0966714
1	92330016	rs6684753	TGFBR3	G	0.420674	1498	267	1.16397	0.972984	1.39245	0.096823
1	218615451	rs991967	TGFB2	C	0.34292	1489	265	1.16842	0.972222	1.40422	0.0969939
20	30248803	rs6060563	BCL2L1,COX4I2	A	0.282269	1499	267	1.16851	0.972181	1.40448	0.0970487
1	1119858	rs1320565	TNFRSF4,TNFRSF18,SDF4,B3GALT6,LOC254099,TTLL10,MIR200A,MIR200B,MIR429,TTLL10-AS1	A	0.10207	1499	267	0.742385	0.522145	1.05552	0.0971095
1	92250347	rs11165496	TGFBR3	C	0.386431	1499	267	0.856631	0.713469	1.02852	0.0972017
1	92331900	rs12124897	TGFBR3	A	0.424446	1499	267	1.16371	0.9727	1.39224	0.0974418
8	128763162	rs4733550	MYC,MIR1204	T	0.479339	1499	267	1.1537	0.974057	1.36647	0.0978054
1	23072420	rs876685	EPHB2,MIR4684	G	0.119351	1499	267	0.775454	0.573674	1.04821	0.0981692
1	218556036	rs10482750	TGFB2,RRP15,RPS26P17,LOC728463	G	0.122075	1499	267	1.24164	0.960689	1.60475	0.0982166
10	6485722	rs7918373	PRKCQ	A	0.108478	1499	267	1.22975	0.962399	1.57138	0.0982219
17	25956348	rs12945695	LGALS9,KSR1,NOS2P1,ITM2BP1,LOC100420408	C	0.106592	1499	267	1.27496	0.955943	1.70043	0.0982699
7	19038332	rs432	HDAC9,NPM1P13	G	0.380064	1499	267	0.855405	0.710688	1.02959	0.0986189
10	6534728	rs647934	PRKCQ	C	0.0648809	1499	267	1.30161	0.951703	1.78017	0.0989248
6	43719993	rs4714696	VEGFA,LOC100132242	G	0.280613	1499	267	1.16718	0.971158	1.40277	0.0993577
10	6121286	rs62626326	IL2RA,RBM17,RPL32P23	G	0.0527478	1499	267	0.713141	0.476919	1.06637	0.0995704
14	105251720	rs2494743	AKT1,SIVA1,ADSSL1,LINC00638,ZBTB42,RPS26P49	G	0.17581	1499	267	1.26127	0.956753	1.66272	0.0996834
10	90757245	rs9658702	ACTA2,FAS,FAS-AS1	A	0.0512342	1499	267	0.706216	0.46651	1.06909	0.100143
7	18847958	rs2520346	HDAC9	A	0.208912	1498	266	0.802851	0.617808	1.04332	0.10044
7	18567280	rs801767	HDAC9	G	0.0480972	1445	256	1.3413	0.944725	1.90436	0.10059
1	218616014	rs1418556	TGFB2	A	0.341584	1495	266	1.16617	0.97057	1.40118	0.100782
10	6507603	rs2026432	PRKCQ	A	0.395757	1499	267	0.855402	0.70945	1.03138	0.101785
7	18615101	rs3807918	HDAC9,LOC100419901	C	0.124346	1492	263	1.22361	0.960769	1.55837	0.101922
17	26121921	rs3794766	NOS2,LOC645754	A	0.225454	1497	266	0.833765	0.670459	1.03685	0.102127
11	76349080	rs7949206	LRRC32,GUCY2EP	A	0.170875	1499	267	1.19081	0.965781	1.46827	0.102227
3	3113831	rs340808	IL5RA,CNTN4	G	0.484435	1499	267	1.15535	0.971081	1.37458	0.103326
10	44886206	rs754618	CXCL12,RPL9P21	A	0.289428	1499	267	1.15549	0.971044	1.37497	0.103352
14	62189531	rs4899056	HIF1A,SNAPC1,HIF1A-AS2	A	0.115094	1462	259	1.27925	0.951007	1.72078	0.103544
9	5512459	rs16923193	CD274,PDCD1LG2	G	0.145151	1498	267	0.784678	0.585983	1.05075	0.103591
15	40308859	rs35602605	SRP14,EIF2AK4,SRP14-AS1	A	0.153187	1499	267	1.20207	0.963058	1.5004	0.103701
3	45910946	rs2191030	CCR9,SDHDP4,LZTFL1,FYCO1	A	0.191089	1499	267	0.839503	0.679686	1.0369	0.104446
7	22811994	rs17147267	IL6,TOMM7,RPS26P32,LOC541472	A	0.156692	1489	265	1.19408	0.963831	1.47934	0.104608
10	6018594	rs8177636	IL2RA,IL15RA,FBXO18	G	0.357805	1499	267	0.859933	0.716534	1.03203	0.104966
1	12249568	rs5746009	TNFRSF8,TNFRSF1B,VPS13D,LOC390998,MIR4632	C	0.0857065	1498	267	0.782121	0.58091	1.05303	0.105345
7	18738319	rs1182736	HDAC9	A	0.183353	1495	266	1.2012	0.962165	1.49961	0.105388
3	30735156	rs11466536	TGFBR2,GADL1	A	0.0631767	1499	267	1.3179	0.943183	1.84148	0.105823
8	128790616	rs4326353	MYC,MIR1204	G	0.360866	1497	266	0.861551	0.719092	1.03223	0.106104
7	18729827	rs10276613	HDAC9	A	0.222117	1499	267	1.19952	0.961932	1.49578	0.106237
11	102733163	rs12808148	MMP3,MMP12,WTAPP1,LOC100288111	G	0.142158	1499	267	1.21583	0.95853	1.54221	0.107212
10	90748736	rs3758483	ACTA2,FAS,ACTA2-AS1,FAS-AS1	G	0.119554	1499	267	1.20363	0.960423	1.50841	0.107544
10	90746693	rs983751	ACTA2,FAS,ACTA2-AS1,FAS-AS1	A	0.119561	1499	267	1.20363	0.960423	1.50841	0.107544
4	15786002	rs3756242	CD38,LOC100288771	A	0.170774	1499	267	0.824788	0.65226	1.04295	0.107674
1	218610254	rs1418553	TGFB2	A	0.341392	1499	267	1.16234	0.967641	1.39621	0.107771
11	102791236	rs2096766	MMP12,MMP13,LOC100288111	A	0.399691	1499	267	1.15098	0.969597	1.3663	0.108033
19	6640827	rs434364	C3,CD70,TNFSF14,RPL7P50	A	0.390431	1489	266	1.15341	0.96897	1.37295	0.108407
10	33517647	rs1331317	NRP1	G	0.365927	1499	267	1.16434	0.966922	1.40208	0.108467
1	186650751	rs689466	PTGS2	G	0.221638	1499	267	0.835473	0.670817	1.04055	0.108478
1	92355156	rs12032588	TGFBR3	A	0.370515	1499	267	1.14819	0.969889	1.35927	0.108518
1	92300084	rs10874996	TGFBR3	A	0.25278	1499	267	0.837435	0.674264	1.04009	0.108614
14	62197464	rs2301108	HIF1A,SNAPC1,HIF1A-AS2	A	0.102252	1499	267	1.29377	0.944276	1.77262	0.108915
1	92302369	rs11165594	TGFBR3	C	0.235225	1495	267	0.832197	0.664775	1.04179	0.108985
10	6003451	rs11574674	IL2RA,IL15RA,FBXO18	G	0.158162	1499	267	0.817187	0.638191	1.04639	0.109487
1	92287937	rs10493858	TGFBR3	C	0.252463	1499	267	0.837782	0.674337	1.04084	0.109943
7	18943326	rs4721726	HDAC9,NPM1P13	A	0.241297	1499	267	1.17274	0.964397	1.4261	0.110332
1	1162435	rs3766186	TNFRSF4,TNFRSF18,SDF4,UBE2J2,B3GALT6,TTLL10,FAM132A,TTLL10-AS1	A	0.104474	1499	267	1.26862	0.947023	1.69943	0.110699
14	105244239	rs45598737	AKT1,SIVA1,ADSSL1,LINC00638,ZBTB42	A	0.0804931	1492	265	1.26347	0.947666	1.68451	0.111012
5	131413255	rs27438	CSF2,IL3	A	0.276627	1499	267	0.834971	0.668849	1.04235	0.11105
1	92148839	rs1805117	TGFBR3,HSP90B3P	G	0.164732	1499	267	1.19339	0.95992	1.48364	0.111452
10	6564883	rs11259372	PRKCQ	C	0.0589471	1491	263	1.29491	0.941697	1.78062	0.111763
9	5498516	rs6476982	CD274,PDCD1LG2	A	0.284992	1499	267	1.15961	0.965975	1.39207	0.11215
1	218597297	rs12048049	TGFB2	C	0.341255	1499	267	1.16013	0.965608	1.39383	0.112692
1	92298223	rs12089918	TGFBR3	G	0.234276	1499	267	0.833667	0.665831	1.04381	0.112711
14	62197298	rs12434438	HIF1A,SNAPC1,HIF1A-AS2	G	0.217077	1493	265	1.18736	0.960236	1.46819	0.112883
4	15807033	rs13104011	CD38	A	0.170559	1499	267	0.827233	0.65424	1.04597	0.113079
10	6481227	rs12358161	PRKCQ	A	0.115614	1499	267	1.20215	0.957236	1.50971	0.113205
1	11289466	rs2788570	MTOR,ANGPTL7,UBIAD1,RPL39P6,UBE2V2P3	A	0.196248	1499	267	1.17895	0.961359	1.4458	0.113782
3	159744022	rs2914117	IL12A	C	0.228274	1498	267	0.829746	0.658348	1.04577	0.113898
1	92293721	rs12132114	TGFBR3	A	0.234451	1499	267	0.834018	0.665887	1.0446	0.114086
3	3112865	rs17659401	IL5RA,CNTN4	A	0.210916	1499	267	0.845609	0.686788	1.04116	0.114118
14	105208567	rs4983540	AKT1,SIVA1,INF2,ADSSL1,LOC100996409	A	0.169556	1495	267	0.835917	0.669123	1.04429	0.114491
7	19064020	rs2526614	HDAC9	A	0.417395	1499	267	0.866502	0.725239	1.03528	0.114541
1	92302252	rs10875001	TGFBR3	A	0.253203	1497	266	0.839851	0.676153	1.04318	0.114611
7	18947955	rs1117533	HDAC9,NPM1P13	G	0.351168	1499	267	1.15477	0.965647	1.38092	0.11482
11	117848292	rs10892201	IL10RA,TMPRSS13,TMPRSS4-AS1	A	0.141822	1499	267	0.795941	0.599053	1.05754	0.115461
10	6503966	rs12146362	PRKCQ	T	0.134082	1499	267	1.18819	0.958447	1.473	0.115757
19	41845801	rs11466338	TGFB1,HNRNPUL1,EXOSC5,B9D2,CCDC97,TMEM91	G	0.0593949	1499	267	0.740119	0.508594	1.07704	0.115897
2	9649966	rs11891922	ADAM17,CPSF3,IAH1	A	0.476297	1499	267	1.15165	0.965753	1.37333	0.115951
2	9645789	rs2276338	ADAM17,CPSF3,IAH1	G	0.48153	1499	267	1.15165	0.965753	1.37333	0.115951
10	6025878	rs7077401	IL2RA,IL15RA,FBXO18	G	0.369728	1499	267	0.863972	0.719972	1.03677	0.116009
10	6479507	rs11258802	PRKCQ	G	0.115739	1498	267	1.20029	0.955673	1.50752	0.116405
1	218596461	rs6657275	TGFB2	G	0.341526	1499	267	1.15793	0.963967	1.39091	0.116968
5	131999494	rs2243204	IL4,IL13,RAD50,KIF3A	A	0.0961087	1499	267	1.26945	0.941758	1.71115	0.117332
1	92151273	rs17131522	TGFBR3,HSP90B3P	A	0.195883	1499	267	0.830603	0.658422	1.04781	0.117363
2	9648988	rs13410158	ADAM17,CPSF3,IAH1	C	0.481468	1499	267	1.15075	0.965094	1.37213	0.117775
17	26124699	rs16949	NOS2,LOC645754	G	0.226652	1499	267	0.841351	0.677354	1.04505	0.118385
1	92250485	rs2391068	TGFBR3	A	0.110708	1499	267	0.752252	0.526225	1.07536	0.118418
1	92250585	rs2391069	TGFBR3	A	0.110083	1499	267	0.752252	0.526225	1.07536	0.118418
3	3124182	rs3804803	IL5RA,TRNT1,CNTN4	G	0.14255	1499	267	1.21343	0.950995	1.54828	0.119745
1	153369009	rs3006490	S100A8,S100A9,S100A12,PGLYRP4,S100A7P1,S100A7A,S100A7P2,LOC645900,S100A7L2	A	0.058055	1499	267	1.27592	0.938364	1.7349	0.120138
18	60051199	rs9646629	TNFRSF11A,RPL17P44	C	0.369201	1499	267	1.14998	0.964003	1.37183	0.12051
10	6606435	rs943450	PRKCQ,PRKCQ-AS1	G	0.157279	1499	267	0.827044	0.650552	1.05142	0.121005
22	22115886	rs13515	MAPK1,YPEL1	A	0.189715	1498	267	0.834151	0.662746	1.04989	0.122308
9	101818796	rs11789689	COL15A1,TGFBR1	A	0.123253	1499	267	0.788122	0.582621	1.06611	0.122424
1	92156208	rs12133463	TGFBR3,HSP90B3P	A	0.169716	1499	267	1.18191	0.955828	1.46147	0.122853
18	60036083	rs8092336	TNFRSF11A,RPL17P44	A	0.0532472	1499	267	0.732623	0.493277	1.0881	0.123172
1	92224631	rs12565552	TGFBR3	A	0.189558	1499	267	0.819502	0.635899	1.05612	0.124026
5	132355147	rs12517292	HSPA4,ZCCHC10,LOC402230	A	0.178185	1499	267	0.821243	0.638829	1.05574	0.124371
7	18735515	rs1178100	HDAC9	A	0.318335	1499	267	1.1559	0.960709	1.39075	0.124731
17	25943895	rs4795816	LGALS9,KSR1,NOS2P1,ITM2BP1	A	0.106991	1499	267	0.772148	0.554971	1.07431	0.12489
22	22178104	rs62235145	MAPK1	G	0.100611	1493	265	1.23214	0.94345	1.60916	0.125377
5	131411932	rs25883	CSF2,IL3	A	0.275499	1498	267	0.840421	0.672683	1.04999	0.125882
1	36968736	rs11263903	CSF3R,MRPS15	T	0.283158	1498	266	1.16007	0.959166	1.40305	0.125948
7	18568627	rs3757718	HDAC9,LOC100419901	A	0.275847	1498	267	0.858146	0.705322	1.04408	0.126302
8	128784397	rs10112382	MYC,MIR1204	A	0.360347	1499	267	0.869253	0.726152	1.04055	0.126811
1	92242186	rs10874940	TGFBR3	A	0.108099	1499	267	0.757379	0.529874	1.08256	0.127336
1	92242568	rs12090296	TGFBR3	G	0.108148	1499	267	0.757379	0.529874	1.08256	0.127336
1	92248978	rs7521065	TGFBR3	A	0.109035	1499	267	0.757379	0.529874	1.08256	0.127336
1	92248798	rs7534318	TGFBR3	G	0.10938	1499	267	0.757379	0.529874	1.08256	0.127336
1	92248695	rs7536947	TGFBR3	G	0.109426	1499	267	0.757379	0.529874	1.08256	0.127336
1	206945046	rs3024491	IL10,MAPKAPK2,IL19	A	0.425201	1499	267	1.14132	0.962838	1.35289	0.127635
1	92248274	rs11165489	TGFBR3	A	0.10539	1499	267	0.757597	0.530028	1.08288	0.127729
1	92242760	rs10874941	TGFBR3	A	0.447056	1499	267	0.869562	0.726326	1.04105	0.128024
18	60074064	rs2980971	ACTBP9,TNFRSF11A,RPL17P44	A	0.0805093	1499	267	1.23921	0.940132	1.63343	0.128036
1	92244672	rs6604054	TGFBR3	C	0.448537	1499	267	0.869625	0.726383	1.04112	0.128211
7	18955687	rs6969316	HDAC9,NPM1P13	A	0.298857	1499	267	1.15402	0.959332	1.38821	0.128624
1	198645649	rs9803978	PTPRC,PEBP1P3	G	0.0893332	1499	267	0.793189	0.588119	1.06976	0.128991
10	6119384	rs41295087	IL2RA,RBM17,RPL32P23	A	0.0998297	1496	267	1.23093	0.941232	1.6098	0.129119
1	92247465	rs6604055	TGFBR3	C	0.44851	1499	267	0.869979	0.726696	1.04151	0.129276
19	41851509	rs4803455	TGFB1,HNRNPUL1,EXOSC5,B9D2,CCDC97,TMEM91	C	0.489779	1499	267	1.14872	0.959847	1.37476	0.130326
15	40265503	rs8030640	EIF2AK4,H3F3AP1,LOC100505534	A	0.278154	1499	267	0.862615	0.712226	1.04476	0.130536
15	40265588	rs8030687	EIF2AK4,H3F3AP1,LOC100505534	A	0.278398	1499	267	0.862615	0.712226	1.04476	0.130536
18	60077294	rs2957146	ACTBP9,TNFRSF11A,RPL17P44	G	0.0811085	1498	267	1.23728	0.938599	1.63101	0.130932
8	79719034	rs11777564	IL7,PRKRIRP7	G	0.0870011	1499	267	0.797078	0.593554	1.07039	0.131617
8	79713245	rs11998154	IL7,PRKRIRP7	A	0.0870874	1499	267	0.797078	0.593554	1.07039	0.131617
8	79715374	rs17414706	IL7,PRKRIRP7	A	0.0870092	1499	267	0.797078	0.593554	1.07039	0.131617
8	79718580	rs2887501	IL7,PRKRIRP7	C	0.0847893	1499	267	0.797078	0.593554	1.07039	0.131617
8	79718005	rs6997891	IL7,PRKRIRP7	A	0.087027	1499	267	0.797078	0.593554	1.07039	0.131617
8	79716435	rs7828417	IL7,PRKRIRP7	G	0.087027	1499	267	0.797078	0.593554	1.07039	0.131617
4	15795482	rs6816486	CD38	A	0.158759	1434	256	0.8241	0.640684	1.06002	0.132028
1	92155337	rs12082710	TGFBR3,HSP90B3P	G	0.349856	1499	267	1.14669	0.959563	1.37031	0.132103
7	18621630	rs1726597	HDAC9,LOC100419901	G	0.221579	1499	267	1.17329	0.95238	1.44545	0.133214
6	43711981	rs1535507	VEGFA,LOC100132242	A	0.17813	1499	267	0.833696	0.657478	1.05714	0.133281
20	44645339	rs3918270	MMP9,SLC12A5,NCOA5,ZNF335,FTLP1,LOC100128028	A	0.143878	1498	267	1.20339	0.944787	1.53279	0.133649
18	60095095	rs7231380	ACTBP9,TNFRSF11A,RPL17P44	G	0.192908	1499	267	0.845087	0.678089	1.05321	0.134026
10	6503731	rs4364968	PRKCQ	A	0.340285	1499	267	1.14072	0.960142	1.35526	0.134296
10	6607058	rs7100152	PRKCQ,PRKCQ-AS1	G	0.0979319	1499	267	0.798459	0.594694	1.07204	0.134339
7	18971873	rs6950979	HDAC9,NPM1P13	A	0.226341	1483	266	1.17826	0.950543	1.46052	0.134378
11	102747551	rs1277718	MMP3,MMP12,WTAPP1,LOC100288111	G	0.0581332	1499	267	1.32123	0.916549	1.90459	0.135451
11	102748450	rs501371	MMP3,MMP12,WTAPP1,LOC100288111	G	0.05822	1499	267	1.32123	0.916549	1.90459	0.135451
7	18744814	rs1178109	HDAC9	A	0.209827	1499	267	1.1704	0.951932	1.439	0.13553
10	6533877	rs3815975	PRKCQ	G	0.416299	1498	267	1.14505	0.958137	1.36843	0.136316
10	72308254	rs10999385	PRF1,PALD1	A	0.20947	1497	267	0.852955	0.691815	1.05163	0.136548
7	18392320	rs2389941	HDAC9	A	0.118814	1499	267	1.22071	0.93879	1.58728	0.136614
14	76439014	rs2268623	TGFB3,TTLL5,IFT43,LOC100506576	G	0.198927	1499	267	1.18345	0.947625	1.47797	0.137408
14	76439634	rs2268625	TGFB3,TTLL5,IFT43,LOC100506576	G	0.199226	1499	267	1.18345	0.947625	1.47797	0.137408
11	69515423	rs1307968	CCND1,FGF19,ORAOV1,LOC100129779,LOC100996515	G	0.129671	1499	267	1.19566	0.944486	1.51364	0.137474
14	76429369	rs2359994	TGFB3,TTLL5,IFT43	C	0.192816	1499	267	1.18194	0.947784	1.47394	0.137838
1	92203803	rs2087299	TGFBR3	A	0.470477	1499	267	0.878042	0.739409	1.04267	0.137968
1	92153491	rs6604050	TGFBR3,HSP90B3P	G	0.349371	1499	267	1.14307	0.957895	1.36404	0.138098
1	206941864	rs3024496	IL10,MAPKAPK2,IL19	G	0.428514	1499	267	1.13714	0.959029	1.34832	0.139238
17	26095730	rs2297516	NOS2,LOC645754	C	0.410868	1499	267	1.14389	0.956964	1.36733	0.139744
1	92149139	rs1805115	TGFBR3,HSP90B3P	A	0.163074	1499	267	1.17886	0.94753	1.46666	0.139841
11	118148271	rs2187557	CD3E,MPZL2,MPZL3	A	0.273916	1499	267	0.860715	0.705276	1.05041	0.13995
10	44874309	rs2236534	CXCL12,RPL9P21	A	0.194926	1499	267	1.16074	0.952255	1.41487	0.140041
1	218609702	rs6684205	TGFB2	G	0.349564	1481	265	1.14871	0.955443	1.38107	0.140206
3	150288489	rs13072593	SERP1,SELT,EIF2A,LOC677762	G	0.271354	1499	267	0.858357	0.70058	1.05167	0.140525
17	26109030	rs3729508	NOS2,LOC645754	A	0.414753	1499	267	1.13998	0.957444	1.35731	0.141155
10	6502444	rs116358504	PRKCQ	G	0.139787	1499	267	1.17485	0.947557	1.45665	0.141857
19	6623888	rs624968	CD70,TNFSF14,RPL7P50	C	0.498698	1488	264	1.13581	0.958096	1.34649	0.142411
1	92200111	rs2306886	TGFBR3	A	0.460988	1499	267	0.879115	0.740082	1.04427	0.142422
7	18627486	rs2695028	HDAC9,LOC100419901	A	0.336241	1492	267	0.863608	0.709939	1.05054	0.142435
6	43697187	rs9472115	VEGFA,MRPS18A,LOC100132242	G	0.200797	1499	267	0.841371	0.667942	1.05983	0.142493
1	154426097	rs6689393	IL6R,TDRD10,SHE,PSMD8P1	A	0.440544	1499	267	0.875494	0.732891	1.04584	0.142694
3	45922691	rs9842595	CCR9,SDHDP4,LZTFL1,FYCO1	A	0.0835923	1498	267	0.772245	0.546592	1.09106	0.142719
3	3152841	rs17887110	IL5RA,TRNT1,CRBN	G	0.172759	1499	267	0.822234	0.632877	1.06825	0.14275
1	198632356	rs1998843	PTPRC,PEBP1P3	A	0.384758	1499	267	1.14404	0.955474	1.36982	0.143108
10	6498799	rs2296123	PRKCQ	G	0.398534	1499	267	0.871021	0.724015	1.04788	0.143159
10	6546018	rs7084816	PRKCQ	A	0.218639	1496	266	0.833467	0.652909	1.06396	0.143659
1	67839573	rs3828069	IL12RB2,SERBP1	G	0.204288	1499	267	0.827792	0.64252	1.06649	0.143739
7	19064300	rs2717327	HDAC9	G	0.426768	1499	267	0.876771	0.734868	1.04608	0.144317
1	11281053	rs66488311	MTOR,ANGPTL7,RPL39P6	A	0.290929	1491	262	1.15509	0.951685	1.40198	0.144595
10	6021547	rs3136611	IL2RA,IL15RA,FBXO18	G	0.371058	1497	266	0.873277	0.727814	1.04781	0.144958
12	9870415	rs741200	CD69,NPM1P7,CLEC2D,CLECL1	C	0.471698	1499	267	1.13494	0.957232	1.34563	0.14515
7	18971523	rs6950598	HDAC9,NPM1P13	C	0.226693	1490	266	1.17302	0.946372	1.45395	0.145175
10	30778738	rs753173	MAP3K8,HNRNPA1P32	G	0.186453	1498	267	1.17628	0.945453	1.46345	0.145201
10	6606541	rs4748153	PRKCQ,PRKCQ-AS1	A	0.0980515	1499	267	0.803459	0.598451	1.07869	0.145402
1	92200963	rs12073224	TGFBR3	A	0.462447	1499	267	0.880396	0.741494	1.04532	0.145932
1	218575202	rs1317681	TGFB2	A	0.201659	1495	266	1.18976	0.941296	1.5038	0.146008
3	3148458	rs334782	IL5RA,TRNT1,CRBN,CNTN4	G	0.398178	1496	266	1.13991	0.955415	1.36004	0.146037
11	102736642	rs652438	MMP3,MMP12,WTAPP1,LOC100288111	G	0.0553188	1497	266	1.31579	0.908805	1.90502	0.146084
5	158764177	rs7709212	IL12B,LOC285626,RNU4ATAC2P	G	0.351576	1499	267	1.14984	0.95217	1.38854	0.14686
13	28570608	rs9319408	CDX2,FLT3,PRHOXNB,LINC00543	A	0.279135	1499	267	1.14062	0.954844	1.36254	0.146905
10	6608313	rs7072496	PRKCQ,PRKCQ-AS1	G	0.150022	1499	267	0.830951	0.646982	1.06723	0.146962
1	92107736	rs2182424	TGFBR3,HSP90B3P,RPL39P13	A	0.175893	1498	267	0.814201	0.616336	1.07559	0.147896
3	3111458	rs340833	IL5RA,CNTN4	G	0.480855	1499	267	0.879054	0.738076	1.04696	0.148344
11	102733370	rs626729	MMP3,MMP12,WTAPP1,LOC100288111	G	0.0562359	1492	264	1.31325	0.906901	1.90167	0.149124
7	19014843	rs2526640	HDAC9,NPM1P13	A	0.205091	1499	267	1.16011	0.948131	1.41948	0.149135
10	6435374	rs592456	PRKCQ,DKFZp667F0711	G	0.0968593	1499	267	1.22254	0.930376	1.60645	0.149292
6	43753051	rs3025040	VEGFA	A	0.148287	1499	267	0.824967	0.635126	1.07155	0.149294
7	18724797	rs6967723	HDAC9	A	0.211424	1498	267	1.1958	0.937728	1.5249	0.14941
17	76243058	rs11656102	BIRC5,AFMID,TMEM235,THA1P,LOC100996291	A	0.407643	1499	267	0.879047	0.737673	1.04751	0.149566
10	90757787	rs1571011	ACTA2,FAS,FAS-AS1	C	0.417893	1499	267	0.876051	0.731697	1.04888	0.149739
11	69461182	rs3212870	CCND1,ORAOV1,LOC100996515	A	0.098282	1499	267	1.21544	0.932024	1.58505	0.149785
10	6608733	rs1887327	PRKCQ,PRKCQ-AS1	G	0.150058	1499	267	0.832077	0.647874	1.06865	0.149902
14	76439345	rs2268624	TGFB3,TTLL5,IFT43,LOC100506576	G	0.199217	1496	265	1.17815	0.942432	1.47283	0.150035
17	26107398	rs1113283	NOS2,LOC645754	A	0.222745	1499	267	0.852496	0.685802	1.05971	0.150558
10	6606286	rs4748152	PRKCQ,PRKCQ-AS1	G	0.104462	1499	267	0.812792	0.612516	1.07855	0.150986
7	18829788	rs10231651	HDAC9	A	0.0789391	1499	267	1.24714	0.922083	1.6868	0.151728
5	131872865	rs739719	IL5,IRF1,RAD50	A	0.0938477	1499	267	0.743539	0.495694	1.11531	0.152016
10	6502442	rs11258976	PRKCQ	A	0.393048	1499	267	0.873537	0.726	1.05105	0.152023
11	102736419	rs651159	MMP3,MMP12,WTAPP1,LOC100288111	G	0.0560518	1498	267	1.31025	0.905074	1.8968	0.152269
7	18548613	rs17432462	HDAC9	G	0.336539	1499	267	1.1333	0.954723	1.34528	0.152618
7	18725261	rs2106362	HDAC9	G	0.241236	1496	266	1.17343	0.942383	1.46113	0.152849
10	6510534	rs7895774	PRKCQ	A	0.275539	1498	266	1.14441	0.950964	1.3772	0.153358
1	154457855	rs4474240	IL6R,TDRD10,SHE	A	0.160774	1499	267	1.18115	0.939819	1.48444	0.153379
20	44640575	rs2236416	MMP9,SLC12A5,NCOA5,ZNF335,FTLP1,LOC100128028	G	0.141727	1497	267	1.19349	0.935715	1.52228	0.154225
10	6005510	rs3136615	IL2RA,IL15RA,FBXO18	C	0.16808	1499	267	0.84832	0.676525	1.06374	0.154227
2	113587433	rs1071676	IL1A,IL1B,LOC100128413	C	0.216717	1499	267	0.859015	0.696899	1.05884	0.154403
17	76207524	rs744120	BIRC5,TK1,SYNGR2,AFMID,TMEM235,THA1P,C17orf99,LOC100996291	C	0.262341	1492	266	0.862419	0.703235	1.05764	0.155109
1	218586214	rs2796823	TGFB2	T	0.265988	1494	267	1.14576	0.949635	1.38239	0.155469
14	76437039	rs4252330	TGFB3,TTLL5,IFT43,LOC100506576	G	0.19879	1499	267	1.17529	0.940487	1.46872	0.155495
1	154431405	rs10159236	IL6R,TDRD10,SHE,PSMD8P1	A	0.157572	1499	267	1.18065	0.9388	1.48482	0.155615
5	131867702	rs2706399	IL5,IRF1,RAD50	G	0.444928	1498	267	1.13235	0.95363	1.34457	0.156126
10	6564577	rs2025818	PRKCQ	G	0.493109	1499	267	1.13464	0.952234	1.35198	0.157776
5	35857850	rs10213865	IL7R,SPEF2,CAPSL	C	0.270343	1460	257	0.860053	0.697428	1.0606	0.158596
7	18731058	rs2588606	HDAC9	A	0.216631	1498	266	1.17612	0.938646	1.47368	0.158618
10	33484829	rs734186	NRP1	A	0.425108	1499	267	1.13623	0.951352	1.35703	0.158673
1	23033257	rs294218	C1QB,EPHB2,MIR4684	C	0.414838	1499	267	0.876	0.728614	1.0532	0.15898
10	6033301	rs1323651	IL2RA,IL15RA	A	0.386592	1499	267	1.1348	0.951507	1.35341	0.159446
3	38206906	rs9839010	ACAA1,MYD88,DLEC1,OXSR1	G	0.42671	1499	267	0.881856	0.740171	1.05066	0.15945
2	204556706	rs3115962	CD28,LOC100287498	A	0.127774	1499	267	1.23955	0.918949	1.67201	0.159602
12	9863968	rs1861089	CD69,NPM1P7,CLEC2D,CLECL1	G	0.0629434	1499	267	0.774287	0.542001	1.10613	0.15981
1	218556202	rs2799086	TGFB2,RRP15,RPS26P17,LOC728463	A	0.168361	1499	267	1.19404	0.93204	1.5297	0.160578
10	30733493	rs303438	CCND3P,MAP3K8	A	0.377001	1499	267	1.13598	0.950597	1.35752	0.160738
5	35874575	rs6897932	IL7R,CAPSL	A	0.258306	1499	267	0.86165	0.699773	1.06097	0.160763
20	44767100	rs16991114	CD40,NCOA5,CDH22,RPL13P2	G	0.0905466	1499	267	1.21116	0.925804	1.58448	0.16224
10	6517167	rs502919	PRKCQ	G	0.202775	1499	267	1.16647	0.939902	1.44766	0.162272
22	22140647	rs61763396	MAPK1	C	0.0692059	1490	264	1.23741	0.917736	1.66843	0.162418
3	30679970	rs12495646	TGFBR2	A	0.379405	1496	266	1.13509	0.950207	1.35596	0.162441
17	76169771	rs12232476	BIRC5,EIF5AP2,TK1,SYNGR2,TMC6,AFMID,TMC8,C17orf99	A	0.108094	1499	267	0.781885	0.553466	1.10458	0.162789
1	154432420	rs4329505	IL6R,TDRD10,SHE,PSMD8P1	G	0.161689	1499	267	1.17726	0.935968	1.48076	0.163168
7	18674936	rs1633787	HDAC9	A	0.100309	1499	267	1.24592	0.914628	1.69722	0.163274
3	30682939	rs12493607	TGFBR2	G	0.380774	1499	267	1.13426	0.949668	1.35474	0.164491
10	6468731	rs648731	PRKCQ	A	0.219336	1499	267	0.861983	0.699122	1.06278	0.164511
10	6468605	rs806399	PRKCQ	A	0.219131	1499	267	0.861983	0.699122	1.06278	0.164511
4	74607055	rs2227306	IL8	A	0.402285	1499	267	1.1365	0.948856	1.36125	0.164604
11	102767396	rs12275686	MMP12,MMP13,LOC100288111	A	0.310171	1499	267	1.13851	0.948146	1.36709	0.164658
1	92241746	rs1473488	TGFBR3	G	0.445724	1499	267	0.880215	0.735155	1.0539	0.16495
7	22813879	rs10270171	IL6,TOMM7,RPS26P32,LOC541472	C	0.288775	1499	267	0.864657	0.703396	1.06289	0.16733
10	6085312	rs4749926	IL2RA,RBM17,RPL32P23	A	0.377021	1499	267	1.13124	0.949533	1.34772	0.167492
10	44875166	rs2839690	CXCL12,RPL9P21	G	0.182237	1499	267	0.854251	0.682934	1.06854	0.167763
18	60074865	rs3018352	ACTBP9,TNFRSF11A,RPL17P44	A	0.0812958	1499	267	1.21493	0.921228	1.60227	0.167936
14	105208057	rs4983384	AKT1,SIVA1,INF2,ADSSL1,LOC100996409	A	0.34673	1498	266	0.879185	0.732072	1.05586	0.168154
5	35862841	rs7717955	IL7R,SPEF2,CAPSL	A	0.26213	1497	266	0.863909	0.701502	1.06392	0.16856
7	18822963	rs7798677	HDAC9	A	0.217418	1490	263	0.834977	0.645902	1.0794	0.1686
1	218581617	rs2799083	TGFB2	G	0.267137	1499	267	1.14093	0.945516	1.37672	0.168986
12	88929026	rs10506955	KITLG	G	0.0931402	1411	247	1.20382	0.924094	1.56822	0.169173
2	182329647	rs155149	ITGA4	A	0.239891	1497	266	1.1588	0.939002	1.43005	0.16961
10	6508377	rs3793727	PRKCQ	C	0.324563	1499	267	1.13468	0.94747	1.35888	0.169619
1	218521609	rs2799098	TGFB2,RRP15,RPS26P17,LOC728463	G	0.182062	1499	267	0.851803	0.677525	1.07091	0.169635
1	173157764	rs10489270	TNFSF4,GOT2P2,LOC100506023	A	0.101019	1498	267	0.823851	0.624808	1.0863	0.169667
5	131411460	rs25882	CSF2,IL3	G	0.265266	1499	267	0.856358	0.686175	1.06875	0.170133
1	172613241	rs2859228	FASLG,SUCO	G	0.46218	1499	267	0.882491	0.738139	1.05507	0.170155
17	26105932	rs1137933	NOS2,LOC645754	A	0.209958	1479	263	0.855217	0.683875	1.06949	0.170363
14	76431674	rs3917192	TGFB3,TTLL5,IFT43,LOC100506576	A	0.193152	1499	267	1.16787	0.93548	1.45799	0.170434
1	154410955	rs4553185	IL6R,SHE,PSMD8P1	G	0.444522	1499	267	0.882928	0.738877	1.05506	0.170643
7	18104972	rs6966799	HDAC9,PRPS1L1	A	0.398385	1499	267	1.12775	0.949295	1.33976	0.171338
1	206967152	rs6683473	IL10,IL19	A	0.200979	1499	267	1.15812	0.93842	1.42925	0.171386
2	113590390	rs1143634	IL1A,IL1B,LOC100128413	A	0.215721	1499	267	0.863778	0.700143	1.06566	0.171766
22	22224518	rs62237471	MAPK1,PPM1F	A	0.17158	1499	267	1.15355	0.939848	1.41585	0.17178
7	18740164	rs4721721	HDAC9	G	0.136155	1498	266	0.822276	0.620951	1.08887	0.172027
1	92228208	rs17131554	TGFBR3	G	0.187345	1499	267	0.838548	0.651255	1.0797	0.172144
1	92226827	rs6684961	TGFBR3	A	0.187356	1499	267	0.838548	0.651255	1.0797	0.172144
5	35883734	rs10214237	IL7R,CAPSL	G	0.261233	1499	267	0.865171	0.702759	1.06512	0.172166
5	35883986	rs10214273	IL7R,CAPSL	C	0.261162	1499	267	0.865171	0.702759	1.06512	0.172166
7	18590659	rs11543651	HDAC9,LOC100419901	G	0.291317	1496	267	1.13312	0.946978	1.35586	0.172264
3	121838319	rs1129055	CD86	A	0.319783	1499	267	0.873805	0.719671	1.06095	0.173066
1	92257971	rs1411276	TGFBR3	A	0.235336	1499	267	0.857543	0.68733	1.06991	0.173393
1	154404336	rs7549250	IL6R,SHE,PSMD8P1	G	0.442507	1499	267	0.883604	0.739371	1.05597	0.173524
2	9693875	rs6432017	ADAM17,YWHAQ	G	0.41099	1499	267	1.13378	0.946237	1.3585	0.173524
21	34620801	rs2073362	IFNAR2,IL10RB,IL10RB-AS1	G	0.0901237	1499	267	1.21599	0.917289	1.61195	0.173926
15	40302441	rs12592831	SRP14,EIF2AK4,SRP14-AS1	G	0.434179	1499	267	0.881622	0.734999	1.05749	0.174588
15	40303842	rs2412464	SRP14,EIF2AK4,SRP14-AS1	G	0.437557	1499	267	0.881622	0.734999	1.05749	0.174588
15	40302243	rs3816900	SRP14,EIF2AK4,SRP14-AS1	G	0.43413	1499	267	0.881622	0.734999	1.05749	0.174588
11	117820561	rs7103514	IL10RA,TMPRSS13	G	0.116315	1499	267	0.783894	0.551516	1.11418	0.1747
7	18953143	rs4379363	HDAC9,NPM1P13	G	0.200235	1497	265	0.860991	0.693615	1.06876	0.174765
1	169702974	rs5353	SELE,SELL	G	0.307241	1499	267	1.13958	0.943453	1.37647	0.175132
22	22191458	rs62235148	MAPK1	G	0.185549	1499	267	1.15025	0.939037	1.40896	0.176283
17	25957334	rs3763959	LGALS9,KSR1,NOS2P1,ITM2BP1,LOC100420408	A	0.420964	1494	267	0.885386	0.742167	1.05624	0.176322
1	92261369	rs6691098	TGFBR3	G	0.235261	1499	267	0.858454	0.688065	1.07104	0.176367
11	69469030	rs7178	CCND1,FGF19,ORAOV1,LOC100996515	G	0.0706243	1497	267	1.21422	0.916303	1.60899	0.176569
7	18745001	rs1178110	HDAC9	G	0.213771	1498	266	1.15299	0.937806	1.41756	0.176784
15	40284802	rs11070241	SRP14,EIF2AK4,H3F3AP1,SRP14-AS1	G	0.231678	1499	267	1.15	0.938806	1.40872	0.177009
15	40284523	rs7178419	SRP14,EIF2AK4,H3F3AP1,SRP14-AS1	G	0.232716	1499	267	1.15	0.938806	1.40872	0.177009
10	6523125	rs1886050	PRKCQ	A	0.265313	1499	267	0.858189	0.687287	1.07159	0.177102
5	35857704	rs11567694	IL7R,SPEF2,CAPSL	G	0.268441	1498	267	0.866814	0.704205	1.06697	0.177528
1	92224815	rs17131552	TGFBR3	G	0.191542	1499	267	0.84161	0.654962	1.08145	0.177686
5	35878140	rs10053847	IL7R,CAPSL	A	0.137074	1499	267	0.831573	0.635851	1.08754	0.177961
5	35872190	rs11567754	IL7R,CAPSL	A	0.137091	1499	267	0.831573	0.635851	1.08754	0.177961
5	35871273	rs7737000	IL7R,CAPSL	A	0.137066	1499	267	0.831573	0.635851	1.08754	0.177961
11	102735140	rs644552	MMP3,MMP12,WTAPP1,LOC100288111	A	0.0580832	1499	267	1.28865	0.890058	1.86573	0.179237
11	102733234	rs686375	MMP3,MMP12,WTAPP1,LOC100288111	A	0.0576427	1499	267	1.28865	0.890058	1.86573	0.179237
1	1099342	rs9660710	TNFRSF4,TNFRSF18,C1orf159,LOC254099,TTLL10,MIR200A,MIR200B,MIR429,TTLL10-AS1	A	0.11789	1499	267	0.768666	0.523196	1.1293	0.180106
15	40325860	rs8042947	SRP14,EIF2AK4,SRP14-AS1	G	0.296957	1499	267	1.1424	0.940237	1.38803	0.18031
1	92248440	rs12756024	TGFBR3	A	0.444058	1499	267	0.882938	0.735889	1.05937	0.180423
4	123331316	rs13122023	IL2,KIAA1109,ADAD1	C	0.251662	1499	267	0.876215	0.722076	1.06326	0.180694
4	123391464	rs11724582	IL2,ADAD1	G	0.251368	1499	267	0.876228	0.722085	1.06328	0.18075
4	123352201	rs13145929	IL2,ADAD1	G	0.251471	1499	267	0.876228	0.722085	1.06328	0.18075
4	123323926	rs1960859	IL2,KIAA1109,ADAD1	G	0.253007	1499	267	0.876228	0.722085	1.06328	0.18075
4	123422563	rs4833830	IL2	G	0.253338	1499	267	0.876228	0.722085	1.06328	0.18075
2	219058743	rs6752254	CXCR1,ARPC2,HMGB1P9	G	0.484071	1499	267	0.887866	0.745893	1.05686	0.18094
1	218556297	rs10482751	TGFB2,RRP15,RPS26P17,LOC728463	A	0.344142	1499	267	1.13738	0.941846	1.37351	0.181071
6	43752536	rs3025039	VEGFA	A	0.146245	1498	267	0.836909	0.644714	1.0864	0.181075
3	3122695	rs13075797	IL5RA,TRNT1,CNTN4	C	0.147369	1483	263	1.18209	0.925064	1.51052	0.181133
10	6527143	rs2236379	PRKCQ	A	0.264812	1499	267	0.859641	0.688459	1.07339	0.18191
10	6005674	rs3136614	IL2RA,IL15RA,FBXO18	G	0.194524	1499	267	0.865057	0.698829	1.07082	0.183041
11	69466115	rs7177	CCND1,FGF19,ORAOV1,LOC100996515	C	0.433889	1496	265	1.1269	0.94514	1.34362	0.183104
10	6504126	rs604663	PRKCQ	G	0.454513	1499	267	1.1243	0.946168	1.33596	0.183116
1	92241576	rs1473486	TGFBR3	G	0.448917	1492	265	0.884302	0.737866	1.0598	0.183132
1	23138844	rs6694899	EPHB2	G	0.361701	1499	267	1.1353	0.941695	1.36871	0.183443
14	62213848	rs2057482	HIF1A,SNAPC1,HIF1A-AS2	A	0.145605	1499	267	1.17891	0.924846	1.50277	0.183822
10	6521147	rs643610	PRKCQ	A	0.203681	1499	267	1.15709	0.933084	1.43487	0.183824
13	28671724	rs9579159	FLT3,PAN3,CHCHD2P8,PAN3-AS1,LOC100420919	G	0.177813	1499	267	1.15441	0.934077	1.42671	0.183901
5	131879916	rs2069812	IL5,RAD50	A	0.354425	1498	267	0.882194	0.733264	1.06137	0.183978
1	153344636	rs3006475	S100A8,S100A9,S100A12,PGLYRP4,S100A7A,LOC645900	C	0.106194	1499	267	0.818849	0.609732	1.09969	0.184056
4	123371976	rs2069776	IL2,ADAD1	G	0.251329	1498	267	0.877317	0.72309	1.06444	0.184544
11	69472373	rs11603541	CCND1,FGF19,ORAOV1,LOC100996515	C	0.0986923	1498	267	1.20025	0.916594	1.57169	0.184549
4	123423316	rs6814718	IL2	A	0.252863	1498	267	0.877405	0.723186	1.06451	0.184807
8	128747001	rs117355523	MYC	A	0.399305	1493	267	1.12597	0.944728	1.34197	0.185179
1	117737486	rs4659190	VTCN1	A	0.20284	1499	267	0.865486	0.698944	1.07171	0.185226
7	18965590	rs10246722	HDAC9,NPM1P13	G	0.241745	1498	267	1.1467	0.936423	1.40419	0.185366
8	79657666	rs1441850	IL7,ZC2HC1A,PRKRIRP7	G	0.248234	1439	256	0.87301	0.714046	1.06736	0.185411
20	44761541	rs77173997	CD40,NCOA5,CDH22,RPL13P2	A	0.142434	1499	267	1.19886	0.916417	1.56835	0.185774
7	18604337	rs17150238	HDAC9,LOC100419901	G	0.221447	1474	263	1.14345	0.937493	1.39466	0.185848
9	5518260	rs12001295	CD274,PDCD1LG2	A	0.070524	1499	267	1.27086	0.890977	1.81271	0.18588
11	69465507	rs3212891	CCND1,FGF19,ORAOV1,LOC100996515	C	0.405386	1499	267	1.1263	0.943473	1.34455	0.188147
7	18835725	rs10234468	HDAC9	G	0.0658028	1499	267	1.23297	0.90258	1.6843	0.188201
7	18835449	rs10248070	HDAC9	G	0.0656185	1499	267	1.23297	0.90258	1.6843	0.188201
1	218558327	rs2027566	TGFB2,RRP15,RPS26P17,LOC728463	C	0.376622	1499	267	1.12977	0.941929	1.35506	0.188467
10	6520549	rs656715	PRKCQ	G	0.203948	1499	267	1.15536	0.93159	1.43289	0.188575
20	44639692	rs2274755	MMP9,SLC12A5,NCOA5,ZNF335,FTLP1,LOC100128028	A	0.14287	1499	267	1.17749	0.92291	1.5023	0.18867
7	18741874	rs212671	HDAC9	C	0.348327	1497	266	1.1315	0.941132	1.36037	0.188697
7	18956831	rs17140258	HDAC9,NPM1P13	A	0.218178	1457	258	1.15898	0.93008	1.44422	0.188751
7	18933411	rs9648246	HDAC9	A	0.390953	1499	267	0.885778	0.739127	1.06153	0.189046
10	6639986	rs1268331	PRKCQ,PRKCQ-AS1	G	0.325488	1499	267	0.88334	0.733972	1.0631	0.189352
2	182299180	rs7602690	ITGA4	C	0.14847	1498	266	0.842596	0.652358	1.08831	0.18959
17	3659516	rs1882924	ITGAE,GSG2	G	0.241941	1499	267	0.858934	0.684361	1.07804	0.189603
20	30231637	rs6060446	BCL2L1,ID1,COX4I2,MIR3193	G	0.182312	1499	267	1.15185	0.932486	1.42281	0.189697
2	242797063	rs7565639	PDCD1,NEU4,CXXC11,LOC285095	A	0.27769	1499	267	1.12824	0.941721	1.35169	0.190642
7	18926103	rs2024022	HDAC9	G	0.251891	1499	267	0.871136	0.708517	1.07108	0.190663
5	35866218	rs6451229	IL7R,CAPSL	G	0.377947	1495	266	0.890261	0.747905	1.05971	0.191022
1	92342885	rs7545838	TGFBR3	C	0.388205	1490	263	1.12739	0.941644	1.34979	0.191761
1	23137761	rs12723359	EPHB2	G	0.35998	1498	267	1.13266	0.939414	1.36566	0.191845
20	44643592	rs3918261	MMP9,SLC12A5,NCOA5,ZNF335,FTLP1,LOC100128028	G	0.144513	1499	267	1.17604	0.921748	1.50048	0.192078
1	92163786	rs2296621	TGFBR3	A	0.177996	1499	267	1.15124	0.931647	1.42259	0.192135
10	90775756	rs9325604	ACTA2,FAS,FAS-AS1,MIR4679-1,MIR4679-2	G	0.139096	1499	267	1.15542	0.929852	1.43572	0.192351
7	22800800	rs10229457	IL6,RPS26P32,LOC541472	A	0.356597	1498	267	1.13562	0.937916	1.375	0.19251
1	169678024	rs4987285	SELE,SELL	G	0.272925	1499	267	1.1345	0.9383	1.37172	0.192718
11	69498292	rs6606651	CCND1,FGF19,ORAOV1,LOC100996515	G	0.0790813	1498	267	1.21625	0.905907	1.63291	0.192744
3	3151668	rs4054760	IL5RA,TRNT1,CRBN	A	0.24858	1499	267	1.13124	0.939081	1.36273	0.1942
1	117268631	rs477634	CD2,NEFHP1,GAPDHP64,FTH1P22	G	0.451416	1499	267	0.889937	0.746262	1.06127	0.194292
1	23140700	rs2869511	EPHB2,MIR4253	G	0.361191	1499	267	1.13181	0.938603	1.36478	0.194809
15	40262691	rs12324733	GPR176,EIF2AK4,H3F3AP1,LOC100505534	G	0.335089	1499	267	0.884413	0.734452	1.06499	0.19507
1	92237547	rs284197	TGFBR3	A	0.188303	1498	266	1.16517	0.924612	1.46831	0.195102
7	19015263	rs2189741	HDAC9,NPM1P13	A	0.219891	1499	267	1.13981	0.93504	1.38941	0.195259
10	6551732	rs7087802	PRKCQ	A	0.49184	1499	267	1.12269	0.942231	1.33772	0.195519
10	90766596	rs9658750	ACTA2,FAS,FAS-AS1	G	0.141011	1461	260	1.1554	0.928131	1.43831	0.196163
7	18860760	rs12699991	HDAC9	G	0.370506	1499	267	1.1261	0.94048	1.34835	0.196273
7	18735247	rs1178099	HDAC9	G	0.342949	1499	267	1.12651	0.940135	1.34983	0.196716
1	218585821	rs2796821	TGFB2	A	0.267077	1499	267	1.13201	0.937742	1.36653	0.196769
2	113591655	rs1143630	IL1A,IL1B,LOC100128413	A	0.0837389	1499	267	0.775612	0.527048	1.1414	0.197386
21	34614250	rs4986956	IFNAR2,IL10RB,IL10RB-AS1	G	0.0884411	1499	267	1.20354	0.907816	1.59558	0.197841
7	18864637	rs17349832	HDAC9	A	0.184883	1499	267	1.14618	0.931146	1.41088	0.198086
4	74609045	rs1126647	IL8	T	0.406533	1424	250	1.13175	0.937235	1.36664	0.198343
7	18843694	rs13246896	HDAC9	T	0.229017	1483	263	1.13949	0.933828	1.39046	0.198502
6	41993007	rs9369324	CCND3,TAF8	A	0.352082	1499	267	0.889795	0.744689	1.06318	0.198613
8	128747953	rs3824120	MYC	A	0.125318	1499	267	1.17339	0.919267	1.49777	0.19914
1	154426947	rs4845374	IL6R,TDRD10,SHE,PSMD8P1	T	0.156286	1490	264	1.16361	0.923243	1.46656	0.199317
1	169688135	rs4656703	SELE,SELL	C	0.27382	1499	267	1.13242	0.936509	1.36932	0.199442
10	33534880	rs10490939	NRP1	A	0.149376	1497	267	1.16139	0.923935	1.45987	0.199827
8	79749907	rs4739109	IL7	C	0.145591	1498	267	1.19193	0.911271	1.55904	0.19995
12	6580582	rs10492096	CD27,VAMP1,NCAPD2,MRPL51,TAPBPL,PKP2P1,SRP14P1,CD27-AS1,SCARNA10	G	0.17882	1448	259	1.14907	0.929088	1.42113	0.199991
17	40582296	rs1905339	ATP6V0A1,STAT3,PTRF	G	0.335578	1499	267	0.887603	0.739561	1.06528	0.200294
1	218523730	rs1417488	TGFB2,RRP15,RPS26P17,LOC728463	A	0.273578	1499	267	1.1354	0.934858	1.37895	0.200326
4	123402770	rs6849238	IL2	A	0.252536	1498	267	0.880962	0.725596	1.0696	0.200438
15	40278192	rs8030980	SRP14,EIF2AK4,H3F3AP1	A	0.304554	1499	267	0.883672	0.731205	1.06793	0.20061
10	6615454	rs943452	PRKCQ,PRKCQ-AS1	A	0.382019	1499	267	0.88807	0.740409	1.06518	0.200757
11	69449784	rs2450254	CCND1,ORAOV1,LOC100996515	T	0.372554	1499	267	0.891953	0.748596	1.06276	0.200886
7	18959381	rs6972136	HDAC9,NPM1P13	G	0.305478	1492	264	1.12979	0.936974	1.36228	0.201207
1	92264005	rs17514919	TGFBR3	G	0.123906	1472	261	0.845244	0.653108	1.0939	0.201311
1	92161991	rs12141338	TGFBR3	C	0.178103	1499	267	1.14792	0.928826	1.41869	0.201719
1	92184088	rs6680740	TGFBR3	A	0.296622	1499	267	0.878256	0.71955	1.07197	0.20175
10	6521534	rs11259097	PRKCQ	A	0.172549	1494	266	0.861198	0.68436	1.08373	0.202567
3	3150267	rs11713419	IL5RA,TRNT1,CRBN	G	0.16396	1499	267	1.16517	0.920968	1.47412	0.202706
17	26127518	rs10459953	NOS2,LOC645754	C	0.376657	1499	267	1.1248	0.938573	1.34797	0.202848
14	105234442	rs2498802	AKT1,SIVA1,INF2,ADSSL1,ZBTB42,LOC100996409	G	0.386877	1499	267	0.890235	0.744367	1.06469	0.202856
7	19021073	rs2717350	HDAC9,NPM1P13	A	0.209376	1499	267	1.13989	0.931638	1.39469	0.203365
20	44761854	rs62215621	CD40,NCOA5,CDH22,RPL13P2	A	0.13077	1499	267	1.1637	0.921274	1.46993	0.203374
1	92184253	rs6678420	TGFBR3	C	0.452423	1499	267	1.11903	0.940983	1.33076	0.203391
1	67873346	rs1948526	IL12RB2,SERBP1	A	0.0396545	1499	267	1.26922	0.87899	1.8327	0.203423
6	32192331	rs3096702	AGER,NOTCH4,PBX2,RNF5,AGPAT1,GPSM3	A	0.351659	1498	267	0.885378	0.733926	1.06808	0.203423
7	18680661	rs1624397	HDAC9	C	0.300299	1492	264	1.13474	0.933854	1.37884	0.203533
7	18672481	rs801541	HDAC9	A	0.402055	1494	264	1.12387	0.938575	1.34574	0.203959
13	43221530	rs2031541	TNFSF11	G	0.338219	1499	267	1.12648	0.937342	1.35377	0.204098
10	30678440	rs2244677	CCND3P,MAP3K8,MTPAP,MKI67IPP1,LOC729668,DNM1P17,GOLGA2P6	G	0.478519	1499	267	0.895705	0.755616	1.06177	0.204337
7	18384157	rs17347096	HDAC9	A	0.437968	1486	264	0.889425	0.74216	1.06591	0.204507
2	113576902	rs4849124	IL1A,IL1B,LOC100128413	A	0.294484	1499	267	0.881064	0.724503	1.07146	0.204607
6	43710756	rs945128	VEGFA,LOC100132242	G	0.214485	1498	267	0.865341	0.691904	1.08225	0.205035
9	5455632	rs4742097	CD274,PLGRKT,LOC100419687	G	0.436839	1498	267	1.11896	0.940322	1.33154	0.205301
10	6470587	rs7082071	PRKCQ	A	0.205312	1499	267	0.870331	0.701909	1.07917	0.205638
7	18630208	rs1726610	HDAC9,LOC100419901	A	0.327775	1499	267	1.12635	0.936698	1.35439	0.205945
7	22731199	rs1476483	IL6,LOC401312,LOC541472	G	0.177029	1499	267	1.14213	0.929155	1.40392	0.206907
1	154409100	rs6667434	IL6R,SHE,PSMD8P1	A	0.432002	1499	267	0.89108	0.744821	1.06606	0.207432
7	22754768	rs7776857	IL6,LOC401312,LOC541472	C	0.299185	1499	267	0.888201	0.738587	1.06812	0.207769
12	88865241	rs11104896	KITLG	G	0.08993	1494	266	1.17992	0.912083	1.52642	0.207867
1	92267272	rs10874976	TGFBR3	A	0.235662	1499	267	0.867903	0.696172	1.082	0.207883
1	92263345	rs2297142	TGFBR3	C	0.235063	1499	267	0.867903	0.696172	1.082	0.207883
10	6556041	rs2026430	PRKCQ	A	0.499365	1499	267	1.11888	0.939326	1.33276	0.208161
10	6561475	rs11259366	PRKCQ	C	0.499433	1499	267	0.893789	0.750352	1.06464	0.208355
1	92158751	rs3754021	TGFBR3,HSP90B3P	G	0.178237	1499	267	1.14548	0.926914	1.41559	0.208613
10	6095928	rs12722497	IL2RA,RBM17,RPL32P23	A	0.0789654	1498	266	0.815551	0.593502	1.12068	0.208621
3	150322418	rs2868945	SELT,EIF2A,LOC677762	G	0.106477	1499	267	0.843881	0.647506	1.09981	0.20912
3	30686414	rs1155705	TGFBR2	G	0.382999	1499	267	1.12012	0.938185	1.33734	0.209704
3	30687969	rs13081020	TGFBR2	G	0.382625	1499	267	1.12012	0.938185	1.33734	0.209704
11	117868638	rs4252287	IL10RA,TMPRSS4-AS1	A	0.101767	1499	267	0.823319	0.607469	1.11586	0.210114
6	43711459	rs4714695	VEGFA,LOC100132242	A	0.214111	1499	267	0.866812	0.693152	1.08398	0.210195
9	5458035	rs7042084	CD274,PLGRKT,LOC100419687	A	0.465299	1496	266	1.11774	0.939009	1.3305	0.210536
13	28674026	rs7998462	FLT3,PAN3,CHCHD2P8,PAN3-AS1,LOC100420919	G	0.177499	1499	267	1.14459	0.926214	1.41444	0.21119
11	117824960	rs2243935	IL10RA,TMPRSS13	A	0.302063	1498	267	0.884814	0.730184	1.07219	0.211763
1	172633975	rs10458360	FASLG	G	0.433577	1499	267	0.894169	0.750063	1.06596	0.212192
1	12267464	rs5746065	TNFRSF1B,VPS13D,LOC390998,MIR4632	A	0.107857	1480	262	0.823651	0.606995	1.11764	0.212842
16	85981601	rs305088	IRF8	A	0.291991	1499	267	0.884262	0.72861	1.07317	0.213076
1	154430092	rs11265618	IL6R,TDRD10,SHE,PSMD8P1	A	0.168488	1499	267	1.15271	0.921413	1.44207	0.21361
7	18734921	rs1178098	HDAC9	A	0.316026	1498	266	1.12593	0.933901	1.35745	0.213795
8	128788985	rs4395860	MYC,MIR1204	A	0.328369	1499	267	0.890614	0.741915	1.06912	0.213899
9	5494438	rs7034893	CD274,PDCD1LG2	G	0.287053	1488	264	1.12218	0.935647	1.34589	0.21394
3	150255152	rs6764672	SERP1,EIF2A	C	0.125217	1499	267	0.847004	0.651791	1.10068	0.214136
6	32432858	rs9268924	HLA-DRA,HLA-DRB9	A	0.272544	1499	267	1.12922	0.932052	1.36811	0.214507
6	32434939	rs9268977	HLA-DRA,HLA-DRB9	G	0.272521	1499	267	1.12922	0.932052	1.36811	0.214507
6	32438598	rs9269043	HLA-DRA,HLA-DRB5,HLA-DRB9	G	0.272568	1499	267	1.12922	0.932052	1.36811	0.214507
1	186643058	rs5275	PTGS2	G	0.328688	1473	262	1.12348	0.934783	1.35026	0.214576
17	40497828	rs12601611	STAT3,STAT5A	A	0.287687	1483	264	0.884219	0.727851	1.07418	0.215243
1	23139126	rs2817872	EPHB2	A	0.35978	1499	267	1.12563	0.933318	1.35757	0.215704
1	154400015	rs4845618	IL6R,MRPS33P1,RPSAP17,PSMD8P1	C	0.447551	1498	267	0.893454	0.747404	1.06804	0.216046
5	35866322	rs6891095	IL7R,CAPSL	G	0.136311	1490	262	0.843888	0.644882	1.10431	0.216115
17	40574281	rs7224135	ATP6V0A1,STAT3,PTRF	A	0.419857	1499	267	0.895826	0.752451	1.06652	0.216366
14	105222037	rs1132975	AKT1,SIVA1,INF2,ADSSL1,ZBTB42,LOC100996409	A	0.362993	1499	267	0.893112	0.746565	1.06843	0.216393
10	6108340	rs10795791	IL2RA,RBM17,RPL32P23	G	0.436629	1499	267	1.11417	0.93862	1.32256	0.21651
3	119263680	rs2228017	ADPRH,CD80,CSRP2P,TIMMDC1	A	0.258565	1499	267	0.88031	0.719119	1.07763	0.216676
22	17585808	rs721930	IL17RA,CECR6,CECR5,CECR7,RPL31P62,LOC100996342	G	0.202772	1499	267	1.14535	0.92306	1.42116	0.217683
10	6531552	rs4750528	PRKCQ	G	0.168967	1497	266	1.14085	0.925185	1.4068	0.217724
1	154408340	rs4845371	IL6R,SHE,PSMD8P1	A	0.432439	1496	267	0.893299	0.746477	1.069	0.218082
3	3152661	rs7622183	IL5RA,TRNT1,CRBN	G	0.486138	1499	267	0.89383	0.747609	1.06865	0.218146
6	43767340	rs11758083	VEGFA	C	0.37102	1498	267	0.892211	0.744087	1.06982	0.218207
7	18830464	rs12540265	HDAC9	G	0.221609	1498	266	0.852837	0.661904	1.09885	0.218314
1	206941529	rs3024498	IL10,MAPKAPK2,IL19	G	0.230769	1499	267	1.13343	0.928499	1.38359	0.218366
10	33467108	rs10080	NRP1	A	0.456736	1499	267	1.11669	0.936653	1.33133	0.218545
6	167554185	rs3093001	CCR6,GPR31,TCP10L2	C	0.492866	1499	267	0.896329	0.752886	1.0671	0.218674
3	3127975	rs3804798	IL5RA,TRNT1,CNTN4	A	0.380793	1499	267	1.11837	0.935717	1.33669	0.218821
8	128757780	rs16902386	MYC	G	0.232497	1499	267	0.872043	0.70082	1.0851	0.219575
10	6128547	rs7078273	IL2RA,RBM17,RPL32P23	A	0.404769	1499	267	0.89373	0.746965	1.06933	0.219611
14	76444469	rs3917158	TGFB3,TTLL5,IFT43,LOC100506576	A	0.193335	1499	267	1.15158	0.919239	1.44265	0.21962
1	206890449	rs4256810	MAPKAPK2,RPS14P1	G	0.341635	1499	267	0.889262	0.737219	1.07266	0.219908
15	40239912	rs2934194	GPR176,EIF2AK4,H3F3AP1,LOC100505534	A	0.271181	1499	267	0.886919	0.732118	1.07445	0.220123
7	18668239	rs972400	HDAC9,LOC100419901	T	0.173955	1498	267	1.1465	0.920802	1.42751	0.221604
3	121796768	rs9282641	CD86	A	0.0790009	1499	267	0.822709	0.601641	1.125	0.221611
6	43796734	rs1409282	VEGFA	A	0.280786	1499	267	1.12214	0.932803	1.34992	0.221626
3	150259942	rs8052	SERP1,EIF2A	A	0.124455	1499	267	0.849268	0.653484	1.10371	0.221726
12	88925072	rs11104930	KITLG	C	0.0904993	1492	262	1.17547	0.906896	1.52358	0.221882
5	132012725	rs2227284	IL4,IL13,RAD50,KIF3A	A	0.350347	1499	267	1.12884	0.929249	1.3713	0.222164
1	92110475	rs12569077	TGFBR3,HSP90B3P,RPL39P13	G	0.17776	1499	267	0.842749	0.640264	1.10927	0.222351
9	5461394	rs10123377	CD274,PLGRKT,PDCD1LG2,LOC100419687	G	0.454989	1496	266	1.11492	0.936182	1.32778	0.222377
10	6474027	rs10796145	PRKCQ	G	0.291191	1499	267	0.885065	0.727417	1.07688	0.222497
10	6475157	rs944714	PRKCQ	A	0.292546	1499	267	0.885065	0.727417	1.07688	0.222497
10	33650374	rs10827248	NRP1	A	0.101964	1499	267	1.19919	0.895406	1.60605	0.222946
9	5462245	rs9696950	CD274,PLGRKT,PDCD1LG2,LOC100419687	T	0.0784166	1487	262	1.20113	0.894486	1.61289	0.22302
20	44623967	rs1888235	MMP9,SLC12A5,ZNF335,PCIF1,FTLP1,LOC100128028	A	0.139823	1499	267	1.16568	0.910889	1.49174	0.223126
10	30784631	rs7081639	MAP3K8,HNRNPA1P32	G	0.409166	1499	267	1.11918	0.933328	1.34203	0.224274
1	92224067	rs3738441	TGFBR3	A	0.307347	1499	267	0.883596	0.723593	1.07898	0.224683
9	5460910	rs7028894	CD274,PLGRKT,PDCD1LG2,LOC100419687	A	0.464481	1492	266	1.11461	0.935462	1.32807	0.224859
10	6534384	rs4750531	PRKCQ	A	0.46543	1499	267	0.894786	0.747634	1.0709	0.225241
10	6478771	rs75570422	PRKCQ	A	0.481992	1499	267	0.897862	0.754346	1.06868	0.225347
20	44624097	rs13038175	MMP9,SLC12A5,ZNF335,PCIF1,FTLP1,LOC100128028	A	0.108191	1499	267	0.846509	0.646354	1.10864	0.226032
7	18824742	rs929196	HDAC9	G	0.217249	1494	265	0.853951	0.661286	1.10275	0.226185
10	6572225	rs11259403	PRKCQ	G	0.367186	1499	267	0.888843	0.73426	1.07597	0.226734
11	69442963	rs1982774	CCND1,ORAOV1,LOC100996515	A	0.479493	1499	267	1.11267	0.935781	1.32301	0.226815
1	92127272	rs2209619	TGFBR3,HSP90B3P	C	0.187628	1499	267	0.854963	0.6631	1.10234	0.226851
10	6518505	rs3858254	PRKCQ	G	0.355452	1494	266	0.886828	0.729818	1.07762	0.227019
10	6069853	rs12572054	IL2RA,IL15RA,RPL32P23	G	0.0811735	1499	267	1.23637	0.876221	1.74456	0.227122
10	6503450	rs618020	PRKCQ	A	0.107707	1499	267	0.824393	0.602595	1.12783	0.227173
15	40304170	rs6492925	SRP14,EIF2AK4,SRP14-AS1	A	0.126322	1499	267	0.811157	0.577527	1.1393	0.227225
1	1110019	rs11260542	TNFRSF4,TNFRSF18,SDF4,LOC254099,TTLL10,MIR200A,MIR200B,MIR429,TTLL10-AS1	G	0.0998297	1499	267	0.818956	0.592129	1.13267	0.227411
11	102668022	rs10488	MMP1,MMP3,MMP10,CSNK1A1P2,WTAPP1,LOC100421658	A	0.0585653	1499	267	1.2418	0.873578	1.76524	0.227509
11	102763604	rs1940937	MMP3,MMP12,LOC100288111	A	0.208508	1499	267	1.14681	0.917864	1.43286	0.227959
8	79649057	rs894221	IL7,ZC2HC1A,PRKRIRP7	C	0.241383	1495	267	0.886855	0.729232	1.07855	0.229124
10	6499921	rs75727317	PRKCQ	A	0.390416	1499	267	0.89302	0.742632	1.07386	0.229144
7	18614519	rs2520456	HDAC9,LOC100419901	A	0.311797	1499	267	0.887347	0.730233	1.07826	0.229329
15	40250677	rs10518676	GPR176,EIF2AK4,H3F3AP1,LOC100505534	T	0.334386	1499	267	0.892436	0.741245	1.07446	0.229518
15	40250506	rs11633416	GPR176,EIF2AK4,H3F3AP1,LOC100505534	G	0.334519	1499	267	0.892436	0.741245	1.07446	0.229518
7	18704889	rs2285443	HDAC9	A	0.200086	1499	267	1.16205	0.909535	1.48466	0.229589
1	154401679	rs8192282	IL6R,PSMD8P1	A	0.156181	1499	267	1.15274	0.914163	1.45357	0.229596
1	153362507	rs3006488	S100A8,S100A9,S100A12,PGLYRP4,S100A7P1,S100A7A,LOC645900,S100A7L2	G	0.1092	1499	267	0.835971	0.62408	1.1198	0.229646
7	18746213	rs1178112	HDAC9	G	0.20017	1499	267	1.13921	0.920949	1.40919	0.229727
19	41838206	rs8179181	TGFB1,HNRNPUL1,B9D2,CCDC97,TMEM91	A	0.21694	1498	267	1.12473	0.928296	1.36273	0.230051
8	79689635	rs17505589	IL7,PRKRIRP7	A	0.0854266	1499	267	0.834548	0.620949	1.12162	0.230508
20	44653107	rs6094238	MMP9,SLC12A5,NCOA5,FTLP1,LOC100128028	C	0.25176	1499	267	1.13143	0.924356	1.38489	0.231192
19	40266711	rs1155506	CLC,DYRK1B,LEUTX	G	0.257017	1499	267	0.882417	0.719004	1.08297	0.231252
1	153343178	rs3014878	S100A8,S100A9,S100A12,PGLYRP4,S100A7A,LOC645900	A	0.102939	1495	265	0.835042	0.621486	1.12198	0.231605
7	22795153	rs1524104	IL6,RPS26P32,LOC541472	G	0.144179	1498	266	1.14723	0.915967	1.43689	0.231775
1	92141006	rs2765881	TGFBR3,HSP90B3P	A	0.349221	1497	266	0.897455	0.751599	1.07161	0.231847
1	92270234	rs17883307	TGFBR3	A	0.123583	1499	267	0.855638	0.662435	1.10519	0.232481
1	36963878	rs4571935	CSF3R,MRPS15,OSCP1	A	0.499941	1499	267	1.11182	0.934188	1.32323	0.232688
7	22774590	rs73684321	IL6,RPS26P32,LOC541472	G	0.171473	1484	263	1.14686	0.915713	1.43635	0.232788
1	12270222	rs5746078	TNFRSF1B,VPS13D,LOC390998,MIR4632	A	0.0921336	1499	267	0.806991	0.567324	1.14791	0.232972
6	32397784	rs3129852	HLA-DRA,HLA-DRB9,BTNL2,HCG23	G	0.182942	1498	266	1.13758	0.920381	1.40603	0.233084
10	6472891	rs11258747	PRKCQ	A	0.204114	1499	267	0.87766	0.708034	1.08792	0.233692
5	132423764	rs4616886	HSPA4,LOC100506102	G	0.183942	1499	267	0.861823	0.674705	1.10083	0.233765
12	88891453	rs906639	KITLG	A	0.0898778	1499	267	1.16905	0.903691	1.51233	0.234424
11	69446719	rs609581	CCND1,ORAOV1,LOC100996515	A	0.470263	1499	267	1.10979	0.934671	1.31772	0.234476
7	18915133	rs6959501	HDAC9	G	0.0992358	1499	267	0.835241	0.62067	1.12399	0.234674
17	26089374	rs9906835	NOS2,LOC645754	G	0.397796	1499	267	1.1133	0.932436	1.32924	0.2354
22	22199970	rs9610417	MAPK1	A	0.20962	1499	267	1.12607	0.925336	1.37034	0.235903
18	60029217	rs34256674	TNFRSF11A	G	0.493374	1499	267	1.10844	0.934879	1.31422	0.236044
10	6534592	rs648778	PRKCQ	A	0.34152	1499	267	0.889799	0.733454	1.07947	0.236293
7	18664580	rs3801986	HDAC9,LOC100419901	G	0.49078	1497	267	0.899211	0.754158	1.07216	0.236552
7	18811610	rs1011446	HDAC9	G	0.23793	1499	267	0.863055	0.676225	1.1015	0.236709
15	40240544	rs2412452	GPR176,EIF2AK4,H3F3AP1,LOC100505534	C	0.410026	1499	267	1.10921	0.934162	1.31706	0.236898
16	27357784	rs3024570	IL4R	A	0.0707278	1499	267	0.822116	0.594217	1.13742	0.236981
7	19032534	rs2390042	HDAC9,NPM1P13	G	0.419755	1499	267	0.899035	0.753358	1.07288	0.237988
1	92280923	rs11165546	TGFBR3	A	0.278491	1499	267	0.891599	0.736856	1.07884	0.238109
1	92283060	rs1556192	TGFBR3	G	0.279106	1499	267	0.891599	0.736856	1.07884	0.238109
7	18819266	rs2588599	HDAC9	A	0.228338	1498	266	0.860721	0.670847	1.10434	0.238203
7	18820355	rs2520345	HDAC9	C	0.231641	1498	266	0.861689	0.672769	1.10366	0.238446
6	32405026	rs2395175	HLA-DRA,HLA-DRB9,BTNL2,HCG23	A	0.157821	1499	267	0.858606	0.666276	1.10645	0.238735
1	172638500	rs12135884	FASLG	G	0.309044	1499	267	0.890414	0.734032	1.08011	0.238837
19	41845872	rs8110090	TGFB1,HNRNPUL1,EXOSC5,B9D2,CCDC97,TMEM91	G	0.0497313	1499	267	1.24411	0.864274	1.79087	0.23993
1	92279707	rs11804539	TGFBR3	A	0.27896	1499	267	0.89209	0.737214	1.0795	0.240528
1	92294333	rs2810884	TGFBR3	A	0.279849	1499	267	0.89209	0.737214	1.0795	0.240528
3	3151759	rs2290608	IL5RA,TRNT1,CRBN	A	0.245832	1499	267	1.12624	0.923187	1.37397	0.241177
10	6608502	rs1887326	PRKCQ,PRKCQ-AS1	C	0.0654725	1495	266	1.20616	0.881276	1.6508	0.241745
6	167551452	rs3093006	CCR6,GPR31,TCP10L2	A	0.106036	1499	267	0.855456	0.658596	1.11116	0.24199
7	18970568	rs4721728	HDAC9,NPM1P13	G	0.245608	1471	261	1.13083	0.920324	1.3895	0.242027
5	132013179	rs2227282	IL4,IL13,RAD50,KIF3A	G	0.350662	1499	267	1.12324	0.924228	1.3651	0.242796
11	102669210	rs494379	MMP1,MMP3,MMP10,CSNK1A1P2,WTAPP1,LOC100421658	G	0.260052	1491	266	1.13007	0.920433	1.38746	0.242802
8	79644437	rs1545228	IL7,ZC2HC1A,PRKRIRP7	G	0.240682	1499	267	0.889911	0.731603	1.08247	0.243205
10	44856746	rs4948876	CXCL12	T	0.17641	1499	267	1.13055	0.919915	1.38941	0.243437
22	22136398	rs9607272	MAPK1,YPEL1	C	0.21059	1499	267	1.12374	0.923526	1.36736	0.243895
3	3134203	rs17659894	IL5RA,TRNT1,CNTN4	A	0.0664979	1499	267	0.788837	0.529245	1.17576	0.244085
12	88865006	rs11104895	KITLG	A	0.0897762	1497	265	1.16612	0.900009	1.51092	0.244897
3	3118142	rs17878995	IL5RA,CNTN4	A	0.233215	1499	267	0.887856	0.726555	1.08497	0.244923
6	41985436	rs9381118	CCND3,TAF8	A	0.26676	1499	267	1.12752	0.920906	1.38049	0.245182
9	5458702	rs6415794	CD274,PLGRKT,LOC100419687	A	0.430854	1494	264	1.10861	0.931596	1.31925	0.245378
6	86112491	rs172687	NT5E,LOC643870,DUTP5	A	0.135063	1499	267	1.16114	0.902182	1.49443	0.245877
22	22213969	rs9610487	MAPK1	G	0.220572	1499	267	1.12277	0.923119	1.36561	0.246379
16	85956044	rs6638	IRF8	A	0.448683	1499	267	0.901564	0.756482	1.07447	0.247038
3	3135505	rs17659900	IL5RA,TRNT1,CNTN4	G	0.124621	1499	267	0.856709	0.659185	1.11342	0.247462
7	18854120	rs2520355	HDAC9	A	0.311694	1492	266	1.11687	0.926016	1.34705	0.247668
1	206989608	rs12409415	IL10,IL19,IL20	A	0.0815449	1499	267	0.798123	0.544525	1.16983	0.247723
1	92244248	rs6669044	TGFBR3	G	0.171228	1498	266	0.854298	0.654071	1.11582	0.247802
7	18858570	rs3852251	HDAC9	A	0.0712847	1499	267	1.20265	0.879268	1.64496	0.248187
1	67908644	rs11209072	IL12RB2,SERBP1	G	0.284407	1496	266	0.878431	0.704482	1.09533	0.249642
1	11292952	rs2746640	MTOR,ANGPTL7,UBIAD1,RPL39P6,UBE2V2P3	T	0.249824	1499	267	1.12154	0.922563	1.36344	0.249683
11	69449076	rs667515	CCND1,ORAOV1,LOC100996515	G	0.342126	1498	267	0.902183	0.757076	1.0751	0.249916
6	32402686	rs3135334	HLA-DRA,HLA-DRB9,BTNL2,HCG23	G	0.182931	1499	267	1.13235	0.916255	1.39941	0.24996
2	54122956	rs698856	GPR75,PSME4,GPR75-ASB3,MIR3682	A	0.318213	1468	257	0.896674	0.744611	1.07979	0.250021
13	43185780	rs7990075	TNFSF11	G	0.365355	1499	267	0.901032	0.754322	1.07628	0.250429
2	219026972	rs1008562	CXCR1,CXCR2,HMGB1P9	G	0.494224	1499	267	0.899091	0.749859	1.07802	0.250693
4	142635648	rs1607595	IL15	A	0.128025	1499	267	1.15362	0.903815	1.47247	0.251076
7	18670104	rs3801985	HDAC9	A	0.065919	1492	264	1.21085	0.87321	1.67904	0.251347
2	9627680	rs17590111	ADAM17,CPSF3,IAH1	G	0.0759354	1497	266	0.81389	0.572352	1.15736	0.251626
7	18821685	rs2588623	HDAC9	G	0.230393	1496	265	0.864406	0.673673	1.10914	0.25197
7	18928503	rs17350355	HDAC9	A	0.381076	1499	267	0.898871	0.748893	1.07889	0.252324
2	102968362	rs10206753	IL18R1,IL1RL1	G	0.350248	1498	266	1.11315	0.926438	1.33748	0.252504
7	18968883	rs10245874	HDAC9,NPM1P13	G	0.215058	1498	266	1.13674	0.912683	1.41581	0.252516
10	30722908	rs306587	CCND3P,MAP3K8	G	0.430287	1476	262	1.11146	0.9274	1.33204	0.25262
22	17581838	rs2241044	IL17RA,CECR6,CECR5,CECR7,RPL31P62,LOC100996342	A	0.481601	1493	266	0.904982	0.762595	1.07395	0.253001
7	18548419	rs17432448	HDAC9	G	0.333913	1499	267	1.10573	0.930608	1.31381	0.253262
9	101902827	rs7042852	TGFBR1	A	0.269065	1499	267	1.11801	0.923242	1.35387	0.253367
10	72316973	rs17598983	PRF1,PALD1	A	0.185983	1498	267	1.13095	0.915502	1.3971	0.253776
7	18745723	rs1178111	HDAC9	C	0.2292	1499	267	1.12841	0.916929	1.38868	0.253892
15	40280766	rs12442713	SRP14,EIF2AK4,H3F3AP1	C	0.366673	1498	267	0.898026	0.746169	1.08079	0.255136
10	33654291	rs10827249	NRP1	A	0.099185	1499	267	1.18827	0.882528	1.59994	0.255712
16	27357927	rs2234895	IL4R	A	0.0780777	1499	267	0.835969	0.613622	1.13889	0.256109
16	27358190	rs3024576	IL4R	A	0.0789211	1499	267	0.835969	0.613622	1.13889	0.256109
10	6475296	rs631968	PRKCQ	G	0.27781	1499	267	0.892872	0.734172	1.08588	0.256442
1	92274817	rs284152	TGFBR3	G	0.377035	1499	267	0.894426	0.73751	1.08473	0.256952
7	19036738	rs7812296	HDAC9,NPM1P13	G	0.474814	1499	267	0.902628	0.755991	1.07771	0.257388
12	88929348	rs17339927	KITLG	C	0.0949856	1434	251	1.16549	0.894103	1.51925	0.257501
5	35858324	rs11567697	IL7R,SPEF2,CAPSL	G	0.0970662	1490	264	1.16467	0.894451	1.51653	0.257721
11	69437784	rs77149222	CCND1,ORAOV1,LOC100996515	T	0.481682	1499	267	1.10544	0.92925	1.31504	0.257792
1	169723575	rs4656711	SELE,SELL,C1orf112,METTL18	A	0.245778	1499	267	1.12796	0.915581	1.3896	0.257925
1	154423485	rs4845626	IL6R,SHE,PSMD8P1	A	0.170123	1499	267	1.13826	0.909478	1.42459	0.257987
3	121838791	rs1915087	CD86	G	0.370084	1499	267	0.898006	0.74512	1.08226	0.258576
2	218988774	rs4674257	CXCR1,CXCR2,RUFY4	A	0.495319	1499	267	1.11002	0.926146	1.33041	0.258627
2	218991005	rs4674259	CXCR1,CXCR2,RUFY4	G	0.495855	1499	267	1.11002	0.926146	1.33041	0.258627
1	23104384	rs4655108	EPHB2	A	0.191809	1499	267	1.15364	0.900245	1.47836	0.258693
1	218579985	rs1891467	TGFB2	G	0.277014	1499	267	1.12348	0.917934	1.37506	0.258735
7	18843527	rs10281362	HDAC9	T	0.0749882	1493	266	1.18838	0.880605	1.60373	0.259082
1	67592114	rs6670134	IL23R,C1orf141	A	0.247826	1499	267	0.887196	0.720638	1.09225	0.259231
3	121873433	rs11721321	CASR,CD86	A	0.400639	1499	267	0.900785	0.751172	1.0802	0.25952
7	18957353	rs10264621	HDAC9,NPM1P13	A	0.211697	1498	266	1.1345	0.911038	1.41278	0.259526
3	30680370	rs3863057	TGFBR2	A	0.31638	1499	267	0.899414	0.748014	1.08146	0.25963
1	92156749	rs2810888	TGFBR3,HSP90B3P	G	0.131377	1499	267	0.848788	0.637979	1.12926	0.26039
11	69462910	rs603965	CCND1,ORAOV1,LOC100996515	A	0.468531	1499	267	1.1062	0.927892	1.31876	0.260407
1	218559475	rs12029576	TGFB2,RRP15,RPS26P17,LOC728463	C	0.345493	1497	266	1.11139	0.924614	1.33589	0.26058
1	154400799	rs6427658	IL6R,RPSAP17,PSMD8P1	A	0.437041	1499	267	0.902198	0.754083	1.07941	0.260655
9	5514372	rs1360238	CD274,PDCD1LG2	C	0.304596	1497	266	0.89947	0.747798	1.08191	0.260821
7	18642019	rs2157847	HDAC9,LOC100419901	A	0.0922353	1494	266	1.20417	0.870945	1.6649	0.261004
15	40295959	rs2412459	SRP14,EIF2AK4,SRP14-AS1	G	0.127471	1498	267	0.824327	0.588475	1.1547	0.261243
18	60057061	rs7236029	TNFRSF11A,RPL17P44	G	0.0741284	1499	267	0.809794	0.56038	1.17022	0.261375
12	88921417	rs11104928	KITLG	G	0.0898475	1497	266	1.16001	0.895243	1.50307	0.26151
10	6578797	rs11259434	PRKCQ,PRKCQ-AS1	G	0.0949184	1499	267	0.841705	0.622932	1.13731	0.261806
2	218947515	rs13013361	CXCR2,CXCR2P1,RUFY4	A	0.488323	1498	267	1.1098	0.925145	1.3313	0.261864
11	117867187	rs4252279	IL10RA,TMPRSS4-AS1	A	0.101452	1499	267	0.841671	0.622824	1.13742	0.261908
10	33543702	rs4934583	NRP1	G	0.345891	1499	267	1.10803	0.926215	1.32552	0.261962
10	6596242	rs6602820	PRKCQ,PRKCQ-AS1	G	0.444061	1499	267	0.90488	0.759784	1.07768	0.262313
15	40245114	rs12439335	GPR176,EIF2AK4,H3F3AP1,LOC100505534	G	0.319147	1497	265	0.897765	0.743394	1.08419	0.2626
19	41856886	rs2241715	BCKDHA,TGFB1,HNRNPUL1,EXOSC5,B9D2,CCDC97,TMEM91	A	0.326439	1452	256	0.896684	0.740892	1.08524	0.262742
1	92173371	rs3767569	TGFBR3	A	0.150262	1499	267	1.12828	0.913425	1.39367	0.262804
1	172633350	rs5030772	FASLG	G	0.12673	1499	267	0.859872	0.660191	1.11995	0.262822
18	60014463	rs4500848	TNFRSF11A,KIAA1468	A	0.0871086	1499	267	0.80339	0.547609	1.17864	0.262943
7	18823893	rs12699981	HDAC9	G	0.2175	1499	267	0.865426	0.671885	1.11472	0.263101
7	19032243	rs12670036	HDAC9,NPM1P13	G	0.145437	1466	259	0.845356	0.62978	1.13472	0.263358
1	154401972	rs6694817	IL6R,SHE,PSMD8P1	A	0.435697	1499	267	0.902714	0.75446	1.0801	0.263495
1	218559032	rs10863396	TGFB2,RRP15,RPS26P17,LOC728463	G	0.346791	1499	267	1.11022	0.924049	1.33391	0.264207
2	54114864	rs2293361	GPR75,PSME4,GPR75-ASB3,MIR3682	G	0.0849164	1499	267	1.23861	0.850371	1.80411	0.264744
1	92160886	rs1555890	TGFBR3	G	0.13078	1499	267	0.85016	0.639114	1.1309	0.264841
1	92162679	rs1926263	TGFBR3	T	0.132002	1499	267	0.85016	0.639114	1.1309	0.264841
11	102665270	rs470221	MMP1,MMP3,MMP10,CSNK1A1P2,WTAPP1,LOC100421658	A	0.17686	1499	267	1.13959	0.905659	1.43396	0.264989
3	121869746	rs6777502	CASR,CD86	T	0.40258	1499	267	0.902122	0.752652	1.08128	0.265069
19	41860296	rs1800469	BCKDHA,TGFB1,HNRNPUL1,EXOSC5,B9D2,CCDC97,TMEM91	A	0.327025	1499	267	0.898519	0.744204	1.08483	0.265699
10	6577673	rs11259425	PRKCQ,PRKCQ-AS1	C	0.109772	1499	267	0.843315	0.624368	1.13904	0.26651
10	33648920	rs11009357	NRP1	A	0.0999941	1499	267	1.18147	0.880185	1.5859	0.266881
7	19032809	rs2526632	HDAC9,NPM1P13	C	0.412603	1489	264	0.90445	0.757451	1.07998	0.2671
10	6098824	rs706779	IL2RA,RBM17,RPL32P23	G	0.444793	1499	267	0.904847	0.758311	1.0797	0.267318
1	92200634	rs11165377	TGFBR3	A	0.261381	1499	267	0.890668	0.72576	1.09305	0.267721
10	6067688	rs2025345	IL2RA,IL15RA,RPL32P23	G	0.364726	1499	267	1.10606	0.925441	1.32194	0.267787
7	18853305	rs9655161	HDAC9	C	0.0680224	1499	267	1.19432	0.872327	1.63516	0.267938
1	172642118	rs1492907	FASLG	A	0.299062	1499	267	0.896807	0.739599	1.08743	0.268042
14	105246407	rs3730358	AKT1,SIVA1,ADSSL1,LINC00638,ZBTB42	A	0.136339	1499	267	0.873412	0.687315	1.1099	0.268254
18	60095749	rs12607858	ACTBP9,TNFRSF11A,RPL17P44	G	0.153415	1499	267	0.866682	0.672335	1.11721	0.269398
9	5460801	rs7048841	CD274,PLGRKT,PDCD1LG2,LOC100419687	G	0.455131	1493	265	1.10353	0.926424	1.3145	0.269702
18	60029281	rs17069898	TNFRSF11A	G	0.396857	1499	267	0.903512	0.754501	1.08195	0.269847
6	42037167	rs12194513	CCND3,TAF8,C6orf132	A	0.133563	1499	267	1.17151	0.884324	1.55196	0.269935
2	102981018	rs10515921	IL18R1,IL1RL1,LOC100422339	C	0.115013	1499	267	1.15076	0.896608	1.47696	0.270095
20	44763201	rs62215622	CD40,NCOA5,CDH22,RPL13P2	A	0.0576141	1499	267	0.804632	0.546762	1.18412	0.270173
12	88919483	rs11104921	KITLG	G	0.09044	1498	266	1.15693	0.892842	1.49914	0.270193
12	88925437	rs11104932	KITLG	G	0.0904427	1498	266	1.15693	0.892842	1.49914	0.270193
12	88927315	rs11104934	KITLG	G	0.0904693	1498	266	1.15693	0.892842	1.49914	0.270193
1	12250979	rs5746016	TNFRSF8,TNFRSF1B,VPS13D,LOC390998,MIR4632	A	0.051259	1499	267	0.810084	0.557069	1.17801	0.270275
3	30722653	rs3773656	TGFBR2,GADL1	A	0.243736	1499	267	1.12273	0.913865	1.37932	0.27034
10	6057774	rs28360493	IL2RA,IL15RA	C	0.131773	1499	267	0.869117	0.677202	1.11542	0.270496
7	18820126	rs2588603	HDAC9	A	0.230166	1497	266	0.869906	0.678756	1.11489	0.270938
9	5467955	rs2297136	CD274,PLGRKT,PDCD1LG2,LOC100419687	A	0.463071	1496	267	1.10073	0.927827	1.30585	0.270994
10	6535432	rs634492	PRKCQ	A	0.341312	1499	267	0.897293	0.739788	1.08833	0.27114
7	18818806	rs10280633	HDAC9	A	0.229021	1499	267	0.870135	0.679018	1.11504	0.271609
1	206972072	rs4845141	IL10,IL19	A	0.481287	1499	267	0.902925	0.752608	1.08327	0.271721
10	6066195	rs12358961	IL2RA,IL15RA,RPL32P23	T	0.365192	1499	267	1.10491	0.92469	1.32025	0.272149
7	18968003	rs10226243	HDAC9,NPM1P13	A	0.212114	1499	267	1.13024	0.908373	1.40629	0.272187
3	30718532	rs3773651	TGFBR2,GADL1	G	0.0647696	1499	267	1.23127	0.848666	1.78635	0.273198
1	36958213	rs6667860	CSF3R,MRPS15,OSCP1	G	0.487271	1499	267	1.10187	0.92615	1.31094	0.273758
1	92228645	rs284182	TGFBR3	G	0.178133	1499	267	1.14245	0.899886	1.4504	0.274095
16	85973866	rs305065	IRF8	C	0.315416	1498	267	0.901572	0.748762	1.08557	0.274175
3	30710765	rs12498079	TGFBR2	A	0.151466	1494	266	1.14385	0.898858	1.45561	0.274447
10	90749963	rs1800682	ACTA2,FAS,FAS-AS1	G	0.471902	1499	267	0.910842	0.770316	1.077	0.274709
1	92258782	rs4658270	TGFBR3	A	0.278834	1499	267	0.899325	0.743266	1.08815	0.275182
10	6498723	rs11258943	PRKCQ	A	0.204314	1499	267	0.886776	0.714585	1.10046	0.275315
1	92161515	rs2253316	TGFBR3	T	0.132164	1498	267	0.853235	0.641536	1.13479	0.275324
1	23283076	rs4654828	EPHB2,LACTBL1	A	0.305748	1499	267	1.10576	0.923021	1.32467	0.27536
17	40499533	rs6503695	STAT3,STAT5A	G	0.348813	1499	267	0.903364	0.752581	1.08436	0.275383
12	88900246	rs10506953	KITLG	A	0.0903712	1497	266	1.1551	0.891304	1.49698	0.275688
6	43740678	rs1413711	VEGFA	G	0.465382	1497	267	1.1018	0.925388	1.31185	0.276171
3	3149568	rs3804791	IL5RA,TRNT1,CRBN,CNTN4	G	0.353677	1499	267	1.10709	0.921842	1.32955	0.276202
10	33649023	rs2150686	NRP1	G	0.10232	1499	267	1.17763	0.877287	1.58079	0.276405
10	33648763	rs2183715	NRP1	C	0.10258	1499	267	1.17763	0.877287	1.58079	0.276405
14	76429555	rs3917201	TGFB3,TTLL5,IFT43	G	0.271699	1499	267	1.11776	0.914714	1.36588	0.276409
11	69443823	rs594025	CCND1,ORAOV1,LOC100996515	G	0.498348	1499	267	0.908002	0.763063	1.08047	0.276742
22	17585441	rs2302519	IL17RA,CECR6,CECR5,CECR7,RPL31P62,LOC100996342	A	0.395261	1495	265	0.908103	0.763293	1.08039	0.276768
1	92154088	rs2810891	TGFBR3,HSP90B3P	A	0.131049	1499	267	0.853293	0.64102	1.13586	0.276997
10	6575953	rs7914917	PRKCQ,PRKCQ-AS1	C	0.112296	1492	265	0.846379	0.626513	1.1434	0.277136
7	18816536	rs2588596	HDAC9	C	0.230565	1497	265	0.871474	0.679926	1.11698	0.277331
19	6670910	rs11878563	C3,TNFSF14	A	0.431997	1499	267	1.10316	0.924081	1.31694	0.277336
7	18931305	rs2190278	HDAC9	G	0.232791	1499	267	0.889932	0.721083	1.09832	0.277337
17	26100321	rs2248814	NOS2,LOC645754	A	0.385235	1499	267	0.904353	0.754296	1.08426	0.277457
10	6540723	rs650652	PRKCQ	A	0.344404	1498	267	0.899473	0.742898	1.08905	0.277589
10	6510454	rs2026431	PRKCQ	A	0.320655	1494	264	0.892893	0.727537	1.09583	0.278288
7	22730709	rs1476482	IL6,LOC401312,LOC541472	G	0.136748	1499	267	0.79809	0.530775	1.20003	0.278482
3	121785631	rs2681411	CD86,ILDR1	G	0.442894	1492	266	0.907486	0.761341	1.08168	0.278565
12	88932724	rs11104940	KITLG	G	0.0927369	1494	265	1.15404	0.89046	1.49565	0.278814
3	119205050	rs7650774	CD80,CSRP2P,TIMMDC1,TMEM39A,POGLUT1	G	0.193589	1498	267	1.13127	0.904941	1.4142	0.278831
10	6438493	rs7096751	PRKCQ,DKFZp667F0711	G	0.0978775	1499	267	1.14988	0.892962	1.48071	0.279044
10	6536308	rs620736	PRKCQ	A	0.339738	1499	267	0.898327	0.739723	1.09094	0.279343
7	18706703	rs17348528	HDAC9	G	0.124519	1499	267	0.855377	0.644415	1.1354	0.279643
16	27373558	rs3024676	IL4R,IL21R	A	0.165843	1499	267	1.13126	0.904598	1.41472	0.279655
7	18827914	rs10266741	HDAC9	G	0.233876	1499	267	0.872181	0.680628	1.11764	0.279744
7	18829392	rs2588627	HDAC9	C	0.233756	1499	267	0.872181	0.680628	1.11764	0.279744
10	6546071	rs11259272	PRKCQ	A	0.47616	1498	266	0.906027	0.757471	1.08372	0.280112
18	60064536	rs2156209	ACTBP9,TNFRSF11A,RPL17P44	A	0.0665487	1498	267	0.805731	0.544372	1.19257	0.280281
17	26099171	rs2274894	NOS2,LOC645754	A	0.384191	1499	267	0.905262	0.755606	1.08456	0.280345
1	92225773	rs284178	TGFBR3	G	0.178226	1499	267	1.14025	0.898455	1.44712	0.280427
2	102968356	rs10192157	IL18R1,IL1RL1	A	0.350181	1498	267	1.10611	0.920899	1.32857	0.280762
12	88932364	rs11104939	KITLG	G	0.0925038	1487	263	1.15362	0.88959	1.49603	0.281171
1	206959527	rs17351243	IL10,IL19	A	0.482576	1498	267	0.905056	0.754863	1.08513	0.28126
10	30723593	rs306588	CCND3P,MAP3K8	G	0.326338	1489	264	1.10766	0.919586	1.33419	0.2815
7	22754088	rs10156056	IL6,LOC401312,LOC541472	G	0.110312	1497	266	1.15514	0.888421	1.50194	0.281609
7	18806051	rs6959028	HDAC9	A	0.411338	1492	266	0.904692	0.753907	1.08564	0.281614
11	69435265	rs56226206	CCND1,ORAOV1,LOC100996515	A	0.348165	1499	267	1.11098	0.917263	1.34561	0.281674
7	18822722	rs7779024	HDAC9	A	0.215501	1494	266	0.869082	0.673143	1.12206	0.281717
2	102968212	rs10204137	IL18R1,IL1RL1	G	0.350247	1499	267	1.10581	0.920593	1.32829	0.282217
8	128764965	rs62515814	MYC,MIR1204	G	0.374707	1499	267	0.901076	0.745186	1.08958	0.282469
11	118135449	rs3759000	CD3E,MPZL2,AMICA1,MPZL3	G	0.262796	1499	267	1.10684	0.919749	1.332	0.282599
1	153376986	rs12047833	S100A8,S100A9,S100A12,S100A7P1,S100A7A,S100A7P2,LOC645900,S100A7L2	G	0.108125	1497	267	0.853065	0.6383	1.14009	0.282842
8	128758861	rs12680047	MYC,MIR1204	G	0.387135	1499	267	0.903565	0.750896	1.08727	0.282876
12	88891776	rs11104906	KITLG	A	0.0900375	1499	267	1.15238	0.889339	1.49323	0.283336
12	88893259	rs11104907	KITLG	A	0.0900856	1499	267	1.15238	0.889339	1.49323	0.283336
12	88904764	rs11104911	KITLG	A	0.0904276	1499	267	1.15238	0.889339	1.49323	0.283336
12	88921216	rs11104924	KITLG	G	0.0904374	1499	267	1.15238	0.889339	1.49323	0.283336
12	88925213	rs11104931	KITLG	G	0.090113	1499	267	1.15238	0.889339	1.49323	0.283336
12	88933341	rs11104941	KITLG	A	0.0901468	1499	267	1.15238	0.889339	1.49323	0.283336
12	88920019	rs12366295	KITLG	G	0.0905093	1499	267	1.15238	0.889339	1.49323	0.283336
12	88921961	rs1492356	KITLG	A	0.0903583	1499	267	1.15238	0.889339	1.49323	0.283336
7	18750202	rs1178116	HDAC9	A	0.196812	1499	267	1.12633	0.906164	1.39998	0.283715
11	102666164	rs5031036	MMP1,MMP3,MMP10,CSNK1A1P2,WTAPP1,LOC100421658	G	0.0588172	1499	267	1.21214	0.852683	1.72313	0.283731
7	18633033	rs11762171	HDAC9,LOC100419901	G	0.063349	1497	266	1.18804	0.866862	1.62821	0.283955
2	182311594	rs13384671	ITGA4	G	0.330873	1498	267	0.898017	0.737591	1.09334	0.284051
7	18820271	rs2588604	HDAC9	G	0.230216	1496	265	0.873224	0.681306	1.1192	0.284354
7	18929062	rs17434924	HDAC9	G	0.231168	1499	267	0.89152	0.722272	1.10043	0.285061
10	6069561	rs12722563	IL2RA,IL15RA,RPL32P23	A	0.0930896	1499	267	0.851049	0.633166	1.14391	0.285112
6	41904483	rs3218100	BYSL,CCND3,MED20,USP49	A	0.0669559	1499	267	1.17816	0.872127	1.59157	0.285348
13	28653242	rs9551435	FLT3,CHCHD2P8,LOC100420919	A	0.191032	1491	266	1.1308	0.901979	1.41767	0.286587
7	18800603	rs17139840	HDAC9	G	0.206543	1499	267	0.877914	0.690862	1.11561	0.286844
18	60054757	rs78459945	TNFRSF11A,RPL17P44	G	0.106679	1496	266	1.15913	0.883051	1.52152	0.287372
7	18963338	rs6969674	HDAC9,NPM1P13	A	0.222326	1491	265	1.12024	0.908445	1.38142	0.288268
11	69434896	rs636800	CCND1,ORAOV1,LOC100996515	A	0.349269	1499	267	1.10873	0.916389	1.34144	0.28834
10	6011623	rs8177667	IL2RA,IL15RA,FBXO18	A	0.165921	1499	267	0.888379	0.714001	1.10534	0.288416
12	88911022	rs11104913	KITLG	C	0.0902172	1486	261	1.15214	0.886899	1.49669	0.288753
12	88931532	rs4842632	KITLG	G	0.0920348	1496	266	1.15029	0.887661	1.49062	0.289687
16	27363611	rs3024607	IL4R,IL21R	A	0.0789993	1499	267	0.847346	0.623579	1.15141	0.289694
3	30728925	rs9838539	TGFBR2,GADL1	A	0.146598	1499	267	1.13483	0.897804	1.43444	0.290001
1	12271183	rs72642637	TNFRSF1B,VPS13D,LOC390998,MIR4632	A	0.0580692	1498	266	0.822753	0.573178	1.181	0.290103
10	6483433	rs66941654	PRKCQ	G	0.211814	1498	267	0.890425	0.717973	1.1043	0.290662
7	18540461	rs2188495	HDAC9	C	0.245304	1499	267	0.895737	0.730267	1.0987	0.290667
7	18860014	rs13241157	HDAC9	A	0.265869	1496	265	1.10775	0.916111	1.33948	0.291017
3	30666452	rs11709624	TGFBR2	C	0.412461	1499	267	1.0992	0.922096	1.31032	0.291358
12	88926072	rs4842477	KITLG	A	0.0902491	1495	267	1.1495	0.887037	1.48963	0.292084
11	102669645	rs498186	MMP1,MMP3,MMP10,CSNK1A1P2,WTAPP1,LOC100421658	C	0.445088	1499	267	1.09917	0.921864	1.31058	0.292107
22	22177299	rs8140233	MAPK1	A	0.114749	1499	267	0.866623	0.663891	1.13126	0.292407
17	26092037	rs944722	NOS2,LOC645754	G	0.378537	1476	265	0.905638	0.753018	1.08919	0.292511
10	6531750	rs584507	PRKCQ	G	0.278903	1498	267	1.10406	0.918162	1.3276	0.292642
1	92202467	rs6677523	TGFBR3	G	0.137515	1474	260	0.847024	0.621696	1.15402	0.292732
3	33038183	rs12167	CCR4,GLB1,SEC13P1	G	0.266669	1498	266	0.901991	0.744273	1.09313	0.292846
16	27366126	rs3024630	IL4R,IL21R	G	0.0792014	1499	267	0.848287	0.624279	1.15267	0.292919
3	3138417	rs334804	IL5RA,TRNT1,CNTN4	A	0.250586	1499	267	1.11099	0.913081	1.35179	0.293025
15	40300092	rs2279581	SRP14,EIF2AK4,SRP14-AS1	A	0.126368	1499	267	0.835345	0.597262	1.16834	0.293235
12	6580376	rs11064213	CD27,VAMP1,NCAPD2,MRPL51,TAPBPL,PKP2P1,SRP14P1,CD27-AS1,SCARNA10	G	0.232277	1499	267	0.885676	0.706228	1.11072	0.293286
2	113552737	rs4848304	IL1A,IL1B,CKAP2L	G	0.277145	1498	267	0.902041	0.744217	1.09333	0.293431
7	18601905	rs10235067	HDAC9,LOC100419901	G	0.237217	1491	265	1.10977	0.913634	1.34801	0.293878
12	88922974	rs4842476	KITLG	T	0.0905189	1495	267	1.14882	0.886488	1.48878	0.294195
10	6511386	rs591441	PRKCQ	A	0.196969	1499	267	1.12654	0.901583	1.40762	0.29447
11	69435230	rs3017614	CCND1,ORAOV1,LOC100996515	A	0.347912	1494	265	1.10811	0.914417	1.34283	0.294985
10	6576881	rs4748127	PRKCQ,PRKCQ-AS1	A	0.215401	1496	266	0.890778	0.71735	1.10613	0.29514
10	6004012	rs8177692	IL2RA,IL15RA,FBXO18	G	0.283222	1499	267	0.901791	0.74276	1.09487	0.296345
9	5465130	rs2890658	CD274,PLGRKT,PDCD1LG2,LOC100419687	A	0.0943841	1499	267	0.831554	0.588214	1.17556	0.296359
10	33621502	rs2026319	NRP1	C	0.0993569	1499	267	1.1743	0.86834	1.58807	0.296812
15	40192918	rs275728	GPR176,EIF2AK4,LOC100505534	A	0.0786861	1499	267	1.1841	0.861961	1.62662	0.296926
11	102665669	rs2071232	MMP1,MMP3,MMP10,CSNK1A1P2,WTAPP1,LOC100421658	G	0.231216	1499	267	0.889721	0.71402	1.10866	0.297877
1	117273577	rs614448	CD2,NEFHP1,GAPDHP64,FTH1P22	C	0.335664	1492	266	1.10832	0.913102	1.34528	0.298168
12	88932035	rs10506956	KITLG	A	0.0924113	1499	267	1.14725	0.885336	1.48665	0.298853
7	18750861	rs2541323	HDAC9	C	0.111603	1499	267	0.849454	0.62428	1.15585	0.299129
14	105233095	rs2498804	AKT1,SIVA1,INF2,ADSSL1,ZBTB42,LOC100996409	A	0.353075	1499	267	0.908669	0.758325	1.08882	0.29934
1	157648098	rs6691569	FCRL3,SONP1,VDAC1P9	A	0.242578	1499	267	1.10639	0.914075	1.33917	0.299377
10	6075831	rs7078614	IL2RA,RPL32P23	A	0.39752	1499	267	0.909978	0.76141	1.08754	0.299608
10	6614057	rs2387585	PRKCQ,PRKCQ-AS1	G	0.402009	1499	267	0.908947	0.758663	1.089	0.300513
7	18742949	rs1178106	HDAC9	G	0.343305	1465	259	1.10181	0.916909	1.32399	0.300941
1	218584419	rs2799103	TGFB2	A	0.199113	1498	267	1.11451	0.907425	1.36886	0.301268
10	33669666	rs2804455	NRP1	A	0.0886515	1499	267	1.15531	0.878585	1.51918	0.301421
7	18625532	rs1726595	HDAC9,LOC100419901	A	0.461818	1499	267	1.10041	0.917657	1.31956	0.301794
10	6096667	rs12722496	IL2RA,RBM17,RPL32P23	G	0.0848822	1499	267	0.84878	0.621638	1.15892	0.302166
6	32161396	rs3132940	AGER,NOTCH4,PBX2,RNF5,PPT2,AGPAT1,GPSM3,PRRT1,EGFL8,LOC100507547,PPT2-EGFL8	A	0.117962	1499	267	1.13974	0.88898	1.46124	0.3022
12	88932804	rs10858757	KITLG	C	0.0921032	1498	267	1.14604	0.884361	1.48515	0.302666
17	26116896	rs2072324	NOS2,LOC645754	A	0.205332	1499	267	1.11492	0.906563	1.37116	0.302729
3	3129632	rs3804797	IL5RA,TRNT1,CNTN4	G	0.171243	1499	267	0.873998	0.676428	1.12927	0.302968
20	30266845	rs6060652	BCL2L1,COX4I2	G	0.274036	1498	267	1.10359	0.914841	1.33129	0.303028
16	85972271	rs11117425	IRF8	A	0.33902	1499	267	1.10297	0.915175	1.32929	0.303413
8	79658906	rs7816685	IL7,ZC2HC1A,PRKRIRP7	G	0.0957239	1499	267	1.1934	0.852192	1.67122	0.303455
1	92178335	rs2291477	TGFBR3	G	0.19199	1499	267	1.11529	0.905944	1.373	0.303624
17	40515120	rs3785898	STAT3,PTRF	A	0.294711	1499	267	0.904913	0.748041	1.09468	0.303654
7	18621925	rs13234273	HDAC9,LOC100419901	A	0.0918028	1499	267	1.15825	0.87545	1.53241	0.303657
4	123377980	rs2069762	IL2,ADAD1	C	0.290482	1496	264	1.10918	0.910437	1.3513	0.303684
10	6611326	rs10906888	PRKCQ,PRKCQ-AS1	G	0.383813	1498	267	0.908563	0.756761	1.09081	0.303927
10	97509462	rs12775598	ENTPD1,ENTPD1-AS1	G	0.0450379	1499	267	0.798717	0.520305	1.22611	0.304053
7	18848534	rs7794273	HDAC9	G	0.327091	1498	267	1.10083	0.916005	1.32294	0.305656
7	18812501	rs4721725	HDAC9	A	0.226811	1496	266	0.877934	0.684276	1.1264	0.3059
20	44754858	rs6074028	CD40,NCOA5,CDH22,RPL13P2	G	0.153818	1498	266	1.14184	0.885751	1.47197	0.305987
10	6089342	rs791588	IL2RA,RBM17,RPL32P23	A	0.492264	1485	261	1.09705	0.918762	1.30993	0.306017
6	42025318	rs12208813	CCND3,TAF8,C6orf132	A	0.12973	1499	267	1.15929	0.873512	1.53858	0.306057
1	92214851	rs284172	TGFBR3	A	0.152168	1498	267	1.1398	0.886783	1.46501	0.306897
11	117818041	rs2187639	IL10RA,TMPRSS13	A	0.289602	1499	267	1.09985	0.916277	1.3202	0.307016
12	88926787	rs4842631	KITLG	A	0.0922106	1493	265	1.14492	0.882989	1.48455	0.307217
6	32376176	rs3763311	HLA-DRA,C6orf10,BTNL2,HCG23	A	0.290902	1499	267	0.901911	0.739665	1.09975	0.307587
2	9620730	rs6747070	ADAM17,CPSF3,IAH1	A	0.0764375	1499	267	0.834463	0.589204	1.18181	0.308119
2	218945674	rs6737563	CXCR2,CXCR2P1,RUFY4	A	0.485439	1499	267	1.09894	0.916507	1.31769	0.308371
7	18833355	rs2073962	HDAC9	T	0.213618	1499	267	0.877907	0.6831	1.12827	0.309054
1	92143234	rs2810894	TGFBR3,HSP90B3P	A	0.353664	1494	266	1.09826	0.916707	1.31576	0.309335
7	22751949	rs6946864	IL6,LOC401312,LOC541472	C	0.254505	1499	267	1.11343	0.905101	1.3697	0.309359
8	79716536	rs3888020	IL7,PRKRIRP7	A	0.39377	1490	267	0.913002	0.765944	1.08829	0.309761
11	102705658	rs683878	MMP1,MMP3,MMP12,CSNK1A1P2,WTAPP1,LOC100288111	C	0.299986	1499	267	1.10507	0.911297	1.34005	0.309781
3	30663987	rs9850060	TGFBR2	G	0.235819	1499	267	1.10565	0.910701	1.34232	0.310208
22	22221167	rs9610500	MAPK1	G	0.371565	1499	267	1.09595	0.918162	1.30816	0.310333
11	76372418	rs3740778	LRRC32,GUCY2EP	A	0.145715	1499	267	0.867859	0.65998	1.14122	0.310367
10	90769998	rs982764	ACTA2,FAS,FAS-AS1	G	0.329509	1499	267	1.10023	0.914697	1.32341	0.310709
10	6080794	rs11256457	IL2RA,RPL32P23	C	0.388266	1498	267	1.09378	0.91963	1.3009	0.311037
1	11269796	rs1010447	MTOR,ANGPTL7,RPL39P6	A	0.250577	1498	267	1.10626	0.909876	1.34502	0.311181
17	40507065	rs4103200	STAT3,STAT5A,PTRF	C	0.293221	1498	267	0.906384	0.7493	1.0964	0.311433
7	18799718	rs1178178	HDAC9	A	0.20146	1499	267	0.88251	0.692657	1.1244	0.311887
14	25103662	rs7144366	GZMH,GZMB	A	0.423318	1499	267	0.91462	0.769316	1.08737	0.31199
2	219051314	rs10171839	CXCR1,CXCR2,ARPC2,HMGB1P9	G	0.493422	1499	267	0.913148	0.765666	1.08904	0.312047
7	22764338	rs62449495	IL6,RPS26P32,LOC541472	A	0.176511	1499	267	1.1139	0.90368	1.37303	0.312081
1	153377503	rs11580467	S100A8,S100A9,S100A12,S100A7P1,S100A7A,S100A7P2,LOC645900,S100A7L2	A	0.108248	1496	266	0.86073	0.643322	1.15161	0.312661
3	30701606	rs1461082	TGFBR2	G	0.419504	1499	267	0.914115	0.767743	1.08839	0.31316
3	3133791	rs7647903	IL5RA,TRNT1,CNTN4	A	0.203383	1499	267	1.11205	0.904649	1.36699	0.313244
1	92214628	rs284170	TGFBR3	A	0.152077	1499	267	1.13772	0.885188	1.46228	0.313659
7	18845072	rs10215908	HDAC9	G	0.0747552	1499	267	1.16802	0.863425	1.58006	0.313734
8	39793318	rs7846217	IDO1,IDO2,LOC100420480	G	0.13846	1499	267	0.874058	0.672655	1.13576	0.313789
17	40501579	rs6503697	STAT3,STAT5A	A	0.293095	1499	267	0.906834	0.749681	1.09693	0.313853
17	40494902	rs8069645	STAT3,STAT5A	G	0.293189	1499	267	0.906834	0.749681	1.09693	0.313853
16	27374400	rs1801275	IL4R,IL21R	G	0.21809	1493	267	1.11042	0.905533	1.36167	0.314205
1	11305316	rs6686835	MTOR,ANGPTL7,UBIAD1,RPL39P6,UBE2V2P3	G	0.257829	1499	267	1.1056	0.90926	1.34433	0.314242
16	27359296	rs3024583	IL4R	A	0.0725624	1499	267	0.848058	0.615067	1.16931	0.314609
8	79652134	rs11777205	IL7,ZC2HC1A,PRKRIRP7	A	0.0620309	1498	266	0.834441	0.58621	1.18779	0.315047
17	26083690	rs7406657	NOS2,LOC645754	C	0.25063	1498	267	1.10959	0.905761	1.35928	0.3153
2	204732714	rs231775	CTLA4	G	0.427704	1499	267	0.913854	0.766486	1.08955	0.315365
1	206908023	rs7515374	IL10,MAPKAPK2,RPS14P1	C	0.383239	1499	267	1.09536	0.916894	1.30857	0.315472
13	28614264	rs17815013	FLT3,LOC100420919	A	0.136798	1499	267	0.874348	0.672682	1.13647	0.315519
6	43781918	rs10807291	VEGFA	A	0.151002	1499	267	0.87446	0.672918	1.13636	0.315568
10	6070276	rs12722558	IL2RA,RPL32P23	A	0.0939912	1494	267	0.860616	0.641694	1.15423	0.316214
13	28630540	rs9579149	FLT3,LOC100420919	C	0.17829	1499	267	1.12068	0.896673	1.40066	0.316631
13	28629327	rs9581967	FLT3,LOC100420919	G	0.17682	1499	267	1.12068	0.896673	1.40066	0.316631
3	3130221	rs334809	IL5RA,TRNT1,CNTN4	A	0.34207	1496	266	1.09509	0.916471	1.30852	0.317382
7	18968547	rs10229723	HDAC9,NPM1P13	A	0.208063	1474	259	1.12197	0.895367	1.40592	0.317401
1	92180390	rs11165313	TGFBR3	C	0.192321	1499	267	1.11197	0.903002	1.36931	0.317641
7	19005077	rs7802855	HDAC9,NPM1P13	G	0.418774	1499	267	0.913519	0.764929	1.09097	0.317969
10	6029759	rs8177751	IL2RA,IL15RA	A	0.139651	1499	267	1.12297	0.894306	1.41011	0.318099
1	36886117	rs2275477	CSF3R,MRPS15,STK40,LSM10,OSCP1	A	0.224042	1498	266	0.89457	0.718825	1.11328	0.318112
2	113633009	rs17042509	IL1B,IL37,LOC100128413	A	0.0584568	1499	267	0.827194	0.569911	1.20063	0.318249
1	92310874	rs6686126	TGFBR3	A	0.10842	1499	267	0.819764	0.554863	1.21113	0.31827
22	22190163	rs17759796	MAPK1	A	0.124668	1499	267	0.878369	0.680786	1.1333	0.318517
7	18934478	rs10272295	HDAC9	C	0.115943	1489	265	1.12882	0.889155	1.4331	0.319665
9	5459103	rs1411263	CD274,PLGRKT,LOC100419687	G	0.23986	1499	267	0.894322	0.717704	1.1144	0.319739
8	128781333	rs13280865	MYC,MIR1204	G	0.397024	1426	253	1.09675	0.914264	1.31566	0.319924
17	25953203	rs16966365	LGALS9,KSR1,NOS2P1,ITM2BP1,LOC100420408	A	0.220793	1499	267	0.898147	0.726741	1.10998	0.32011
2	113542960	rs1800587	IL1A,IL1B,CKAP2L	A	0.280764	1499	267	0.907195	0.748688	1.09926	0.320187
2	204570092	rs3181096	CD28,LOC100287498	A	0.351226	1499	267	0.911996	0.760469	1.09372	0.320383
15	40245779	rs489508	GPR176,EIF2AK4,H3F3AP1,LOC100505534	A	0.350755	1499	267	1.09306	0.916981	1.30295	0.320766
1	218551008	rs2796817	TGFB2,RRP15,RPS26P17,LOC728463	C	0.143643	1499	267	1.12692	0.889443	1.4278	0.322357
11	102675489	rs519806	MMP1,MMP3,MMP10,CSNK1A1P2,WTAPP1,LOC100421658	G	0.412651	1499	267	1.09375	0.915856	1.3062	0.322444
12	88961713	rs10777129	KITLG	A	0.115831	1499	267	0.826976	0.56748	1.20513	0.322762
12	88962011	rs10777131	KITLG	A	0.11579	1499	267	0.826976	0.56748	1.20513	0.322762
12	88941011	rs4842633	KITLG	G	0.0906223	1479	261	1.13972	0.879106	1.47759	0.323505
1	67722216	rs10889675	IL23R,LOC100130497	A	0.127011	1499	267	0.86583	0.65037	1.15267	0.323748
12	88886963	rs12344	KITLG	G	0.089664	1483	262	1.14114	0.877705	1.48363	0.324193
9	5457733	rs17804441	CD274,PLGRKT,LOC100419687	G	0.236938	1499	267	0.895267	0.71849	1.11554	0.324251
1	92209311	rs2029356	TGFBR3	A	0.257593	1499	267	0.901403	0.733118	1.10832	0.324856
3	30656573	rs2163417	TGFBR2	A	0.0806313	1499	267	1.19036	0.841242	1.68436	0.325179
10	6497307	rs10508307	PRKCQ	A	0.181641	1499	267	0.880881	0.684036	1.13437	0.325656
10	90782973	rs10887883	ACTA2,FAS,FAS-AS1,MIR4679-1,MIR4679-2	A	0.415476	1499	267	0.914254	0.764572	1.09324	0.32574
2	102954653	rs13431828	IL18R1,IL1RL1	A	0.138014	1499	267	0.878977	0.678959	1.13792	0.327478
10	6556492	rs17137421	PRKCQ	A	0.119686	1499	267	0.871881	0.662637	1.1472	0.327483
18	60098019	rs11875353	ACTBP9,TNFRSF11A,RPL17P44	G	0.152664	1498	267	0.880915	0.683316	1.13565	0.327885
20	44787478	rs6074047	CD40,CDH22	A	0.111653	1498	267	0.874927	0.669458	1.14346	0.327893
1	92208666	rs4658112	TGFBR3	A	0.335376	1499	267	0.912697	0.760022	1.09604	0.328025
10	6043478	rs10795733	IL2RA,IL15RA	C	0.494693	1499	267	0.915687	0.767511	1.09247	0.328079
6	43753212	rs10434	VEGFA	A	0.433781	1499	267	0.917555	0.772044	1.09049	0.328739
12	88948703	rs12370494	KITLG	G	0.0901949	1459	258	1.1383	0.877648	1.47636	0.328913
22	22132985	rs56346849	MAPK1,YPEL1	A	0.0832275	1499	267	0.84646	0.605557	1.1832	0.329312
3	30669358	rs4955212	TGFBR2	A	0.234485	1498	267	1.10168	0.906813	1.33841	0.329555
1	36945559	rs3917925	CSF3R,MRPS15,OSCP1	A	0.385737	1498	267	0.913432	0.761403	1.09582	0.32963
13	28670039	rs9554252	FLT3,PAN3,CHCHD2P8,PAN3-AS1,LOC100420919	A	0.266017	1499	267	1.1022	0.906236	1.34054	0.329937
7	18689386	rs6958814	HDAC9	A	0.0857308	1498	267	0.826976	0.564145	1.21226	0.330273
14	105251196	rs2494742	AKT1,SIVA1,ADSSL1,LINC00638,ZBTB42,RPS26P49	G	0.149704	1475	261	1.16971	0.85255	1.60485	0.33135
10	6152289	rs11597633	IL2RA,PFKFB3,RBM17,RPL32P23,MIR3155A,MIR3155B	A	0.0905253	1499	267	1.14836	0.86865	1.51815	0.331404
7	18933110	rs17350431	HDAC9	A	0.228401	1498	267	0.901028	0.729988	1.11214	0.331874
10	90773494	rs1977389	ACTA2,FAS,FAS-AS1,MIR4679-1,MIR4679-2	C	0.401857	1499	267	0.915007	0.764339	1.09538	0.333246
9	101894361	rs10819639	TGFBR1	C	0.212486	1499	267	1.09965	0.907142	1.333	0.333335
1	92203190	rs11579207	TGFBR3	G	0.134354	1499	267	0.863093	0.640382	1.16326	0.333606
1	218546170	rs12088448	TGFB2,RRP15,RPS26P17,LOC728463	C	0.361186	1499	267	1.09141	0.913916	1.30337	0.334093
20	30262159	rs6060627	BCL2L1,COX4I2	A	0.272148	1499	267	1.09686	0.909155	1.32333	0.334324
18	59999573	rs4485469	TNFRSF11A,KIAA1468	G	0.464291	1499	267	0.914972	0.763868	1.09597	0.334584
13	28636312	rs1319107	FLT3,CHCHD2P8,LOC100420919	A	0.165999	1499	267	1.11966	0.889826	1.40886	0.334958
1	92205197	rs17513917	TGFBR3	A	0.332349	1499	267	0.914322	0.761992	1.0971	0.335395
7	18820482	rs2028012	HDAC9	A	0.224557	1499	267	0.884882	0.689861	1.13504	0.335646
19	7976698	rs11878235	ELAVL1,MAP2K7,SNAPC2,TIMM44,LRRC8E,FLJ22184,EVI5L,LOC388499,CTXN1,TGFBR3L	G	0.471373	1499	267	0.915522	0.764709	1.09608	0.336531
7	18854601	rs10269422	HDAC9	A	0.31393	1499	267	1.09578	0.909213	1.32064	0.33679
11	69448445	rs654648	CCND1,ORAOV1,LOC100996515	A	0.393867	1499	267	0.92025	0.776662	1.09038	0.336939
9	5450953	rs866066	CD274,PLGRKT,LOC100419687	A	0.426084	1497	266	1.08819	0.915731	1.29312	0.337056
17	3631241	rs2976230	ITGAE,P2RX5,GSG2,P2RX5-TAX1BP3	G	0.199312	1498	267	1.10414	0.901808	1.35188	0.337436
5	132043032	rs2299007	IL4,IL13,KIF3A,SEPT8,CCNI2	G	0.196781	1499	267	1.12637	0.882752	1.43721	0.338564
7	18854050	rs2520354	HDAC9	A	0.314191	1498	267	1.09531	0.90896	1.31988	0.338672
11	76377819	rs6592657	LRRC32,GUCY2EP	A	0.413295	1499	267	0.918239	0.770976	1.09363	0.338868
1	92322843	rs17516399	TGFBR3	C	0.0712359	1499	267	1.15126	0.862571	1.53658	0.338924
7	19005937	rs2240281	HDAC9,NPM1P13	A	0.17527	1499	267	1.11242	0.894205	1.38389	0.338927
3	30665228	rs1864616	TGFBR2	A	0.234807	1499	267	1.09927	0.905217	1.33492	0.339536
16	27374180	rs1805015	IL4R,IL21R	G	0.160394	1497	267	1.11569	0.891056	1.39694	0.339903
1	92230305	rs6670338	TGFBR3	A	0.256123	1499	267	0.900664	0.726317	1.11686	0.340538
16	85924572	rs433322	IRF8	G	0.359066	1499	267	0.910556	0.750939	1.1041	0.340658
3	30720304	rs2043136	TGFBR2,GADL1	G	0.271929	1499	267	1.10319	0.901401	1.35016	0.340673
10	44866208	rs266093	CXCL12,RPL9P21	C	0.354826	1499	267	0.915346	0.763006	1.0981	0.340915
12	88910307	rs2291557	KITLG	A	0.0904576	1497	266	1.13512	0.874378	1.47361	0.341196
1	67689036	rs7528924	IL23R	G	0.218721	1481	262	1.10195	0.902225	1.34588	0.341353
16	85952745	rs2280378	IRF8	G	0.494531	1489	267	1.08863	0.913828	1.29688	0.341644
16	85952929	rs7185022	IRF8	A	0.449287	1497	267	0.917883	0.769063	1.0955	0.34243
15	40321351	rs3736290	SRP14,EIF2AK4,SRP14-AS1	C	0.491707	1499	267	0.916796	0.766206	1.09698	0.342675
13	28649457	rs2387351	FLT3,CHCHD2P8,LOC100420919	C	0.193376	1498	266	1.11444	0.890941	1.39401	0.34272
13	28650549	rs8001973	FLT3,CHCHD2P8,LOC100420919	C	0.185983	1499	267	1.1143	0.891028	1.39352	0.342803
10	90784755	rs7095466	ACTA2,FAS,FAS-AS1,MIR4679-1,MIR4679-2	A	0.402967	1499	267	0.916519	0.765354	1.09754	0.343179
15	40317792	rs11070245	SRP14,EIF2AK4,SRP14-AS1	A	0.494859	1499	267	0.916928	0.766341	1.09711	0.343394
2	9630016	rs1130094	ADAM17,CPSF3,IAH1	G	0.441215	1499	267	0.918879	0.771265	1.09475	0.343717
5	158755566	rs1003199	IL12B,UBLCP1,LOC285626,RNU4ATAC2P	G	0.488281	1499	267	1.08825	0.913338	1.29666	0.344157
6	167549775	rs3093007	CCR6,GPR31,TCP10L2	G	0.171319	1499	267	1.11543	0.8895	1.39875	0.344165
14	76426723	rs3917211	TGFB3,TTLL5,IFT43	G	0.243457	1499	267	1.10301	0.900234	1.35146	0.34418
12	88918440	rs4842627	KITLG	G	0.0901139	1498	266	1.13412	0.873713	1.47215	0.344336
13	28614740	rs9551427	FLT3,LOC100420919	A	0.271133	1499	267	1.0968	0.905579	1.32839	0.344522
16	85981030	rs305089	IRF8	A	0.300766	1499	267	0.913424	0.757009	1.10216	0.344686
1	92266836	rs12123363	TGFBR3	A	0.278967	1499	267	0.91256	0.754802	1.10329	0.344711
7	18633807	rs3213615	HDAC9,LOC100419901	G	0.310961	1477	260	1.09582	0.906307	1.32495	0.344926
1	92174914	rs6662887	TGFBR3	A	0.289126	1498	266	0.913679	0.757567	1.10196	0.344999
10	6577366	rs12249263	PRKCQ,PRKCQ-AS1	C	0.215667	1499	267	0.901434	0.726604	1.11833	0.345524
8	79659182	rs16906062	IL7,ZC2HC1A,PRKRIRP7	T	0.091945	1499	267	1.18097	0.835692	1.6689	0.34584
X	135729603	rs3092946	CD40LG,ARHGEF6,LINC00892	A	0.0927193	1499	267	1.14366	0.864974	1.51212	0.346195
1	92162784	rs1926262	TGFBR3	C	0.0584848	1499	267	1.18409	0.832982	1.68321	0.346382
7	18728485	rs6950376	HDAC9	G	0.109558	1490	263	0.856307	0.619833	1.183	0.346815
8	79654653	rs11780001	IL7,ZC2HC1A,PRKRIRP7	A	0.062309	1496	267	0.845768	0.596461	1.19928	0.347166
15	40283797	rs8034362	SRP14,EIF2AK4,H3F3AP1,SRP14-AS1	C	0.359625	1499	267	0.915783	0.762313	1.10015	0.347182
1	67865150	rs6677319	IL12RB2,SERBP1	G	0.448716	1499	267	0.918066	0.76813	1.09727	0.347396
1	92274308	rs4658273	TGFBR3	G	0.281937	1490	263	0.912555	0.753939	1.10454	0.34757
10	6078079	rs6602392	IL2RA,RPL32P23	A	0.13125	1491	266	1.1349	0.871419	1.47805	0.347805
7	18926583	rs11768780	HDAC9	A	0.233165	1499	267	0.904303	0.732893	1.1158	0.348194
3	30672362	rs6809777	TGFBR2	A	0.26005	1499	267	0.9095	0.745911	1.10897	0.348432
7	18616374	rs1726596	HDAC9,LOC100419901	A	0.108558	1499	267	1.14561	0.861775	1.52292	0.349363
7	19036578	rs2526630	HDAC9,NPM1P13	A	0.476067	1499	267	0.919341	0.770865	1.09642	0.349396
14	105255814	rs2494744	AKT1,SIVA1,RPS2P4,ADSSL1,LINC00638,ZBTB42,RPS26P49	A	0.152523	1499	267	1.16293	0.847618	1.59554	0.349571
6	131897278	rs2781668	ARG1,MED23	A	0.175983	1499	267	1.10871	0.892994	1.37653	0.349898
1	12186797	rs1148476	TNFRSF8,TNFRSF1B	A	0.230449	1499	267	1.09784	0.902634	1.33526	0.350071
14	76427780	rs3917210	TGFB3,TTLL5,IFT43	T	0.24612	1499	267	1.10158	0.899098	1.34967	0.350515
3	30721703	rs4955104	TGFBR2,GADL1	A	0.219038	1499	267	1.10755	0.893759	1.37248	0.350557
6	32126002	rs3134603	AGER,ATF6B,NOTCH4,PBX2,RNF5,TNXB,PPT2,AGPAT1,GPSM3,FKBPL,PRRT1,EGFL8,LOC100507547,PPT2-EGFL8	A	0.137711	1499	267	1.12563	0.877908	1.44326	0.350719
12	6588445	rs2008134	CD27,VAMP1,NCAPD2,MRPL51,TAPBPL,PKP2P1,SRP14P1,CD27-AS1,SCARNA10	G	0.311714	1499	267	1.09162	0.90798	1.3124	0.350924
3	30675880	rs1431131	TGFBR2	A	0.3956	1499	267	1.0886	0.910719	1.30123	0.351027
16	85978105	rs305094	IRF8	G	0.301505	1499	267	0.914879	0.758762	1.10312	0.351378
10	6565099	rs521153	PRKCQ	G	0.296414	1499	267	0.910524	0.747587	1.10897	0.351458
15	40314526	rs3816899	SRP14,EIF2AK4,SRP14-AS1	G	0.11245	1499	267	0.849514	0.602725	1.19735	0.351659
3	30722507	rs3773655	TGFBR2,GADL1	G	0.355357	1497	267	0.914576	0.757898	1.10364	0.351663
22	22190066	rs116955241	MAPK1	C	0.0456518	1499	267	1.19903	0.818333	1.75683	0.351695
4	142679432	rs10003233	IL15	A	0.34339	1499	267	1.08692	0.911769	1.29572	0.352532
3	3133006	rs3856845	IL5RA,TRNT1,CNTN4	A	0.128244	1499	267	0.873982	0.657925	1.16099	0.35254
10	6122669	rs2182410	IL2RA,RBM17,RPL32P23	A	0.440007	1499	267	0.919508	0.770333	1.09757	0.352817
16	85979346	rs305090	IRF8	A	0.356252	1498	267	0.916143	0.761589	1.10206	0.352858
17	26095562	rs2872753	NOS2,LOC645754	G	0.406524	1489	266	0.918529	0.767769	1.09889	0.352876
12	88938877	rs3782174	KITLG	A	0.0936462	1499	267	1.13046	0.872738	1.46428	0.352962
1	92273644	rs10493859	TGFBR3	A	0.278565	1487	263	0.913216	0.754003	1.10605	0.353007
1	92263429	rs11466567	TGFBR3	A	0.22146	1499	267	0.911305	0.749106	1.10862	0.353008
13	43228324	rs1409082	TNFSF11	A	0.132571	1499	267	0.868509	0.64492	1.16962	0.353252
10	6538303	rs565660	PRKCQ	A	0.338016	1481	263	0.91178	0.750218	1.10814	0.353347
2	113591275	rs3136558	IL1A,IL1B,LOC100128413	G	0.255771	1499	267	0.908119	0.740846	1.11316	0.353472
13	28621937	rs9513000	FLT3,LOC100420919	C	0.173033	1499	267	1.11289	0.887786	1.39507	0.353585
10	33640577	rs10508781	NRP1	C	0.0994684	1499	267	1.15282	0.853607	1.55691	0.353639
10	33639488	rs10827245	NRP1	C	0.099785	1499	267	1.15282	0.853607	1.55691	0.353639
10	33642629	rs10827246	NRP1	A	0.0992065	1499	267	1.15282	0.853607	1.55691	0.353639
17	26104511	rs11080344	NOS2,LOC645754	G	0.475466	1499	267	1.08724	0.911076	1.29746	0.353734
10	44894443	rs1779384	CXCL12,RPL9P21	A	0.220843	1499	267	1.10363	0.896005	1.35938	0.353762
15	40255964	rs1627122	GPR176,EIF2AK4,H3F3AP1,LOC100505534	A	0.451362	1499	267	0.921536	0.77533	1.09531	0.353886
7	18792822	rs1178168	HDAC9	G	0.201372	1499	267	0.892579	0.701909	1.13504	0.354007
7	18793813	rs1178170	HDAC9	C	0.200932	1499	267	0.892579	0.701909	1.13504	0.354007
7	18740090	rs4721719	HDAC9	A	0.126581	1499	267	0.875848	0.661718	1.15927	0.354053
15	40279581	rs7180126	SRP14,EIF2AK4,H3F3AP1	C	0.457983	1475	263	1.08481	0.913225	1.28862	0.354116
1	92202883	rs923378	TGFBR3	C	0.134813	1492	267	0.868206	0.643728	1.17096	0.354485
7	18787563	rs1178163	HDAC9	A	0.197062	1499	267	0.891073	0.697891	1.13773	0.354955
10	6099045	rs2104286	IL2RA,RBM17,RPL32P23	G	0.242057	1499	267	0.908885	0.742302	1.11285	0.355043
1	172654377	rs859652	FASLG	A	0.313735	1498	267	0.918084	0.765934	1.10046	0.355228
5	131996445	rs1295685	IL4,IL13,RAD50,KIF3A	A	0.219126	1497	267	1.10494	0.894172	1.36539	0.355427
1	92205087	rs17131544	TGFBR3	G	0.130629	1499	267	0.868563	0.644115	1.17122	0.355579
16	85973059	rs12598434	IRF8	A	0.338409	1498	266	1.09243	0.905472	1.31799	0.355958
2	54133744	rs805316	GPR75,PSME4,GPR75-ASB3	G	0.259645	1499	267	0.911894	0.749669	1.10922	0.356108
6	43745095	rs2146323	VEGFA	A	0.335794	1498	267	1.08472	0.912551	1.28938	0.356411
12	57543572	rs10876966	LRP1,STAT6,MIR1228	A	0.224499	1499	267	0.905398	0.733011	1.11833	0.356423
1	218573741	rs10779329	TGFB2	G	0.291957	1499	267	1.09917	0.898875	1.34409	0.356924
1	67633963	rs11465770	IL23R,C1orf141	A	0.0930504	1495	267	1.14108	0.861379	1.51162	0.357629
6	167556667	rs6935031	CCR6,GPR31,TCP10L2	A	0.345866	1499	267	1.09138	0.905863	1.31489	0.357629
1	11320776	rs75653957	MTOR,UBIAD1,RPL39P6,UBE2V2P3	G	0.25782	1497	267	1.09628	0.901147	1.33366	0.358011
12	88943793	rs11104948	KITLG	G	0.0890838	1498	267	1.12896	0.871503	1.46248	0.358356
13	28648669	rs9513027	FLT3,CHCHD2P8,LOC100420919	A	0.192897	1499	267	1.11041	0.887891	1.3887	0.358688
13	28583166	rs12874529	CDX2,FLT3,PRHOXNB	G	0.230327	1498	267	0.903821	0.728235	1.12174	0.358848
12	88962681	rs12146799	KITLG	C	0.0892861	1499	267	1.12877	0.871352	1.46223	0.359036
7	18854186	rs2588637	HDAC9	A	0.314486	1492	264	1.09194	0.904684	1.31796	0.359472
1	23068761	rs6426763	EPHB2,MIR4684	G	0.230184	1499	267	1.11082	0.887152	1.39088	0.359575
16	85974142	rs305064	IRF8	A	0.311569	1499	267	0.916928	0.761645	1.10387	0.359621
11	76418482	rs11607917	LRRC32,GUCY2EP	G	0.205303	1498	267	1.10741	0.890193	1.37763	0.359753
2	182448410	rs12105941	ITGA4,CERKL	A	0.296274	1498	267	0.910094	0.743877	1.11345	0.359896
11	102666557	rs470132	MMP1,MMP3,MMP10,CSNK1A1P2,WTAPP1,LOC100421658	A	0.325944	1498	266	0.915157	0.756874	1.10654	0.36016
8	79658576	rs11780679	IL7,ZC2HC1A,PRKRIRP7	G	0.0621006	1499	267	0.849613	0.599241	1.20459	0.360218
12	88924752	rs10506954	KITLG	T	0.0914165	1455	254	1.1323	0.867392	1.47812	0.360847
3	30661210	rs9790292	TGFBR2	A	0.44796	1499	267	0.92131	0.772735	1.09845	0.361015
7	18962688	rs726805	HDAC9,NPM1P13	T	0.358395	1499	267	1.08471	0.910793	1.29183	0.361784
7	18792940	rs1178169	HDAC9	G	0.201245	1498	266	0.894176	0.70311	1.13716	0.361789
10	6040594	rs7477011	IL2RA,IL15RA	A	0.484981	1499	267	0.922123	0.7746	1.09774	0.362016
9	5463780	rs10122089	CD274,PLGRKT,PDCD1LG2,LOC100419687	A	0.457501	1497	266	1.08435	0.911027	1.29064	0.36214
2	191850766	rs2280232	GLS,STAT1,STAT4,LOC100420571	C	0.2409	1499	267	0.907164	0.73562	1.11871	0.362275
1	23101688	rs1561624	EPHB2	A	0.19368	1499	267	0.880929	0.670451	1.15748	0.362769
11	69445284	rs611003	CCND1,ORAOV1,LOC100996515	C	0.490753	1499	267	0.923577	0.778232	1.09607	0.362816
10	6114660	rs41295061	IL2RA,RBM17,RPL32P23	A	0.0753513	1499	267	0.862185	0.626457	1.18661	0.36284
1	92203668	rs11165390	TGFBR3	G	0.33658	1499	267	0.918854	0.765729	1.1026	0.362892
1	92204798	rs12066159	TGFBR3	G	0.332949	1499	267	0.918854	0.765729	1.1026	0.362892
6	32120715	rs1053924	AGER,ATF6B,NOTCH4,PBX2,RNF5,TNXB,PPT2,AGPAT1,GPSM3,FKBPL,PRRT1,EGFL8,LOC100507547,PPT2-EGFL8	A	0.322974	1499	267	1.08754	0.907681	1.30304	0.362922
10	6475698	rs10906557	PRKCQ	C	0.494749	1450	258	0.921331	0.771706	1.09997	0.364831
9	5510644	rs16923189	CD274,PDCD1LG2	G	0.274471	1497	266	0.916147	0.757988	1.10731	0.365061
1	67875414	rs4655707	IL12RB2,SERBP1	A	0.447863	1499	267	0.920836	0.770303	1.10079	0.365158
2	113543273	rs1800794	IL1A,IL1B,CKAP2L	A	0.272814	1499	267	0.915173	0.755334	1.10884	0.365419
7	18624800	rs2073974	HDAC9,LOC100419901	A	0.455294	1499	267	1.08711	0.907199	1.30269	0.365559
10	6564910	rs519349	PRKCQ	G	0.296381	1493	265	0.912823	0.748804	1.11277	0.366734
1	12233754	rs976881	TNFRSF8,TNFRSF1B,LOC390998,MIR4632	A	0.298224	1498	267	1.08905	0.904722	1.31094	0.367235
6	43737486	rs833061	VEGFA	A	0.46818	1498	267	1.08329	0.910278	1.28918	0.367529
1	92184814	rs7524066	TGFBR3	A	0.253992	1499	267	1.09049	0.90318	1.31665	0.367628
11	102624956	rs12146477	MMP1,MMP8,MMP10,MMP27,WTAPP1,LOC100421658	G	0.259633	1498	267	0.914799	0.753603	1.11047	0.367891
1	218525588	rs17047703	TGFB2,RRP15,RPS26P17,LOC728463	A	0.235801	1499	267	1.09513	0.898528	1.33476	0.368045
8	128746344	rs17187428	MYC	A	0.049655	1496	267	0.825293	0.543188	1.25391	0.368258
16	27355285	rs3024554	IL4R	A	0.124274	1497	267	0.895766	0.704704	1.13863	0.368486
14	105257802	rs61758464	AKT1,SIVA1,RPS2P4,ADSSL1,LINC00638,ZBTB42,RPS26P49	A	0.133833	1459	259	0.897162	0.708082	1.13673	0.368833
5	131862977	rs4143832	IL5,IRF1,RAD50	A	0.186129	1499	267	1.10128	0.892247	1.35928	0.369016
11	69448575	rs655089	CCND1,ORAOV1,LOC100996515	C	0.4137	1499	267	0.926164	0.783166	1.09527	0.370026
7	19030853	rs2717344	HDAC9,NPM1P13	G	0.378565	1497	267	0.919153	0.764305	1.10537	0.370449
6	43789616	rs6458350	VEGFA	G	0.300072	1498	266	1.08738	0.90522	1.30619	0.370525
11	102667063	rs996999	MMP1,MMP3,MMP10,CSNK1A1P2,WTAPP1,LOC100421658	A	0.237419	1455	258	0.903438	0.723122	1.12872	0.371322
7	18915874	rs10486314	HDAC9	G	0.374074	1499	267	0.921134	0.76926	1.10299	0.371527
7	18800697	rs17139842	HDAC9	C	0.199447	1499	267	0.895362	0.702588	1.14103	0.371604
16	85951682	rs8058904	IRF8	G	0.157001	1499	267	1.1092	0.88362	1.39236	0.371657
7	18992118	rs17140374	HDAC9,NPM1P13	G	0.149252	1494	264	0.893183	0.697058	1.14449	0.371834
1	157654663	rs1537947	FCRL3,SONP1,VDAC1P9	G	0.223835	1486	266	0.910153	0.740026	1.11939	0.372555
17	26138122	rs16966598	NOS2	C	0.159796	1498	267	0.895054	0.701403	1.14217	0.372759
8	128707095	rs6984633	MYC	A	0.0511452	1499	267	1.18019	0.819846	1.69892	0.37276
10	44908783	rs1779343	CXCL12,RPL9P21	A	0.216366	1499	267	1.09707	0.894614	1.34533	0.373444
10	6522698	rs3793730	PRKCQ	G	0.144126	1490	265	0.887005	0.681025	1.15528	0.373819
13	28662007	rs12430855	FLT3,CHCHD2P8,PAN3-AS1,LOC100420919	A	0.18186	1499	267	1.10722	0.884604	1.38585	0.373828
15	40248716	rs473191	GPR176,EIF2AK4,H3F3AP1,LOC100505534	A	0.350987	1499	267	1.08322	0.908178	1.29201	0.37403
7	18743305	rs6960494	HDAC9	G	0.129197	1498	266	0.881956	0.668415	1.16372	0.374514
1	218526228	rs4846476	TGFB2,RRP15,RPS26P17,LOC728463	C	0.23597	1499	267	1.09377	0.897349	1.33318	0.374815
11	69516025	rs78244689	CCND1,FGF19,ORAOV1,LOC100129779,LOC100996515	A	0.141179	1499	267	0.895036	0.700582	1.14346	0.374926
8	128766080	rs11992286	MYC,MIR1204	A	0.229253	1499	267	0.904009	0.723325	1.12983	0.375058
1	92271920	rs284157	TGFBR3	A	0.405675	1499	267	0.922341	0.771185	1.10312	0.376029
1	218524632	rs2799097	TGFB2,RRP15,RPS26P17,LOC728463	A	0.156212	1499	267	0.896696	0.704328	1.1416	0.376139
2	182285695	rs9288066	ITGA4	C	0.31761	1499	267	0.9064	0.729009	1.12696	0.376487
1	169613794	rs10919202	SELL,SELP	G	0.156584	1499	267	0.89625	0.703029	1.14258	0.376624
14	76444767	rs2268626	TGFB3,TTLL5,IFT43,LOC100506576	G	0.214573	1499	267	1.10144	0.888906	1.3648	0.377053
10	33472215	rs2474731	NRP1	A	0.108309	1499	267	0.881308	0.665792	1.16659	0.3772
3	30681095	rs17025857	TGFBR2	G	0.265171	1499	267	0.915905	0.753492	1.11333	0.377759
15	40256324	rs558662	GPR176,EIF2AK4,H3F3AP1,LOC100505534	G	0.404222	1499	267	1.0804	0.909772	1.28302	0.377926
7	18755646	rs4721722	HDAC9	G	0.109374	1490	263	0.870823	0.640289	1.18436	0.378015
3	159729532	rs480134	IL12A	A	0.394502	1499	267	1.08046	0.909256	1.2839	0.379291
3	159731995	rs545143	IL12A	A	0.394567	1499	267	1.08046	0.909256	1.2839	0.379291
7	18963677	rs6973918	HDAC9,NPM1P13	A	0.118855	1499	267	0.880012	0.661711	1.17033	0.379568
1	218523650	rs1418555	TGFB2,RRP15,RPS26P17,LOC728463	A	0.239036	1499	267	1.09277	0.896499	1.332	0.379791
1	67852335	rs4297265	IL12RB2,SERBP1	G	0.448388	1499	267	0.923259	0.772542	1.10338	0.379896
10	33473743	rs2474728	NRP1	A	0.108514	1499	267	0.881919	0.666121	1.16763	0.380163
10	33474952	rs2506146	NRP1	C	0.108317	1499	267	0.881919	0.666121	1.16763	0.380163
14	76489451	rs8004244	TGFB3,IFT43,LOC100506576	A	0.159045	1499	267	1.11523	0.874115	1.42285	0.380234
7	18959046	rs2190273	HDAC9,NPM1P13	A	0.14022	1495	266	0.881621	0.665197	1.16846	0.380659
14	62127263	rs17834593	HIF1A,FLJ22447	G	0.120136	1499	267	1.12086	0.868497	1.44654	0.380681
2	113569039	rs4849123	IL1A,IL1B,CKAP2L,LOC100128413	G	0.29264	1499	267	1.08903	0.899901	1.31792	0.380856
11	102656423	rs1939008	MMP1,MMP10,CSNK1A1P2,WTAPP1,LOC100421658	A	0.322932	1499	267	0.918945	0.760588	1.11027	0.381054
10	6138153	rs7100767	IL2RA,PFKFB3,RBM17,RPL32P23	A	0.35716	1498	267	1.08568	0.903239	1.30497	0.381151
7	18747178	rs17433319	HDAC9	A	0.0908576	1499	267	0.882591	0.667366	1.16723	0.381177
1	157666336	rs17676026	FCRL2,FCRL3,SONP1,VDAC1P9	G	0.194683	1499	267	1.09708	0.891336	1.35031	0.381918
7	18914251	rs2286213	HDAC9	C	0.358278	1499	267	0.922062	0.768501	1.10631	0.382654
12	6526672	rs2886086	CD27,LTBR,SCNN1A,VAMP1,TAPBPL,RPL31P10,SRP14P1,CD27-AS1	C	0.433525	1464	260	1.08038	0.908141	1.28528	0.382929
6	43736496	rs1005230	VEGFA	G	0.464866	1499	267	1.08054	0.907901	1.28601	0.38313
7	18970877	rs4721729	HDAC9,NPM1P13	A	0.215699	1499	267	1.10164	0.886009	1.36974	0.383771
1	92240747	rs4658266	TGFBR3	G	0.465062	1499	267	0.92548	0.777437	1.10171	0.383879
4	15879076	rs2250232	CD38,LOC100130067	C	0.227456	1491	264	0.910285	0.736579	1.12496	0.384258
1	206957558	rs4072227	IL10,MAPKAPK2,IL19	G	0.101663	1499	267	0.856061	0.603014	1.2153	0.38468
7	18753320	rs1178119	HDAC9	G	0.218653	1498	267	1.0966	0.890582	1.35028	0.385096
10	6056294	rs12722596	IL2RA,IL15RA	G	0.0985559	1498	267	0.877459	0.653252	1.17862	0.385213
8	128713665	rs76094862	MYC	A	0.2821	1499	267	0.921433	0.765897	1.10855	0.3857
1	186645488	rs4648276	PTGS2	G	0.113245	1499	267	1.13051	0.856795	1.49166	0.385808
3	119218781	rs12493328	CD80,CSRP2P,TIMMDC1,TMEM39A,POGLUT1	A	0.188541	1497	267	0.909086	0.732765	1.12783	0.386252
10	6148897	rs7904213	IL2RA,PFKFB3,RBM17,RPL32P23,MIR3155A,MIR3155B	A	0.352529	1498	267	1.08488	0.902181	1.30457	0.386567
11	76363817	rs7950838	LRRC32,GUCY2EP	G	0.484744	1499	267	1.07889	0.908246	1.2816	0.38736
3	3150603	rs334786	IL5RA,TRNT1,CRBN	A	0.352313	1497	267	1.0844	0.902363	1.30316	0.387481
14	76437128	rs4252328	TGFB3,TTLL5,IFT43,LOC100506576	A	0.255243	1499	267	1.09652	0.889661	1.35147	0.387677
2	54120185	rs1547980	GPR75,PSME4,GPR75-ASB3,MIR3682	A	0.085185	1496	266	1.18306	0.807768	1.73272	0.387891
6	131898208	rs2246012	ARG1,MED23	G	0.188365	1499	267	1.10015	0.885772	1.36642	0.38807
3	30712344	rs3773644	TGFBR2	A	0.416862	1499	267	0.925575	0.776331	1.10351	0.388646
1	92185185	rs2279455	TGFBR3	A	0.433779	1499	267	0.924254	0.77267	1.10558	0.38878
8	128774649	rs17774098	MYC,MIR1204	A	0.129341	1499	267	0.896396	0.698959	1.1496	0.388887
1	11243138	rs4845980	MTOR,ANGPTL7,RPL39P6,MTOR-AS1	G	0.0456919	1495	265	0.833411	0.5506	1.26148	0.38889
3	30673720	rs17025795	TGFBR2	A	0.0962456	1499	267	1.14588	0.840592	1.56204	0.388998
16	27373872	rs1805011	IL4R,IL21R	C	0.119432	1493	267	1.12142	0.864023	1.45549	0.389042
13	28630691	rs9513011	FLT3,LOC100420919	G	0.186374	1499	267	1.10099	0.884374	1.37067	0.389394
1	92273253	rs284156	TGFBR3	C	0.405854	1499	267	0.924755	0.773788	1.10518	0.38966
3	30667425	rs17025785	TGFBR2	G	0.415479	1499	267	1.0803	0.90595	1.2882	0.389735
7	18924289	rs17350236	HDAC9	A	0.171537	1497	266	0.90251	0.714216	1.14044	0.390238
6	167557522	rs9355616	CCR6,GPR31,TCP10L2	G	0.380485	1499	267	1.08293	0.902935	1.29881	0.390324
7	18911789	rs6951144	HDAC9	G	0.395424	1498	267	0.924581	0.773099	1.10575	0.390386
1	218561581	rs2796814	TGFB2,RPS26P17,LOC728463	G	0.257765	1499	267	1.09249	0.892729	1.33695	0.39057
2	204825286	rs4404254	ICOS	G	0.234631	1499	267	1.09208	0.89314	1.33533	0.390617
2	204738919	rs3087243	CTLA4	A	0.406691	1499	267	1.07814	0.90796	1.28022	0.390681
19	7979801	rs11669203	ELAVL1,MAP2K7,SNAPC2,TIMM44,LRRC8E,FLJ22184,EVI5L,LOC388499,CTXN1,TGFBR3L	G	0.211425	1496	266	1.09436	0.890717	1.34457	0.390698
16	85951354	rs8054065	IRF8	G	0.49439	1499	267	1.07958	0.906141	1.28623	0.391465
10	6474384	rs7100817	PRKCQ	A	0.4853	1499	267	0.926426	0.777842	1.10339	0.391541
11	102663503	rs7125062	MMP1,MMP3,MMP10,CSNK1A1P2,WTAPP1,LOC100421658	G	0.327841	1499	267	0.916251	0.750058	1.11927	0.391694
2	182273419	rs16867426	ITGA4	G	0.328971	1498	267	0.912063	0.738628	1.12622	0.392357
1	67856021	rs2270614	IL12RB2,SERBP1	A	0.448219	1499	267	0.925422	0.774471	1.10579	0.393615
14	105253581	rs10136000	AKT1,SIVA1,RPS2P4,ADSSL1,LINC00638,ZBTB42,RPS26P49	A	0.264701	1499	267	0.920193	0.76009	1.11402	0.393758
17	40480381	rs8078731	STAT3,STAT5A	T	0.199681	1499	267	0.903403	0.715296	1.14098	0.393765
10	6472247	rs1889001	PRKCQ	A	0.492319	1499	267	0.926856	0.778289	1.10378	0.394119
7	18913380	rs7794241	HDAC9	A	0.354827	1484	262	0.923803	0.769545	1.10898	0.395184
7	18963935	rs10486323	HDAC9,NPM1P13	T	0.112561	1479	263	0.878427	0.651506	1.18438	0.395255
1	92149836	rs913059	TGFBR3,HSP90B3P	C	0.225335	1499	267	1.08814	0.895538	1.32217	0.395379
10	6578039	rs7089508	PRKCQ,PRKCQ-AS1	G	0.499189	1499	267	0.928547	0.782547	1.10179	0.395675
1	92192679	rs7532589	TGFBR3	A	0.246555	1499	267	1.08469	0.898977	1.30877	0.396184
10	6063253	rs2076846	IL2RA,IL15RA	G	0.336119	1498	267	0.923913	0.769491	1.10932	0.396386
11	69448373	rs654240	CCND1,ORAOV1,LOC100996515	A	0.46438	1499	267	1.07724	0.906755	1.27977	0.397333
10	44911825	rs1253945	CXCL12,RPL9P21	G	0.217317	1499	267	1.09223	0.890405	1.33981	0.397349
15	40283250	rs16970137	SRP14,EIF2AK4,H3F3AP1,SRP14-AS1	A	0.384531	1497	266	1.08423	0.898943	1.3077	0.397684
10	6105836	rs11256557	IL2RA,RBM17,RPL32P23	A	0.345195	1476	262	1.08461	0.89814	1.30978	0.398777
17	40513732	rs72823022	STAT3,STAT5A,PTRF	G	0.0654511	1499	267	0.852999	0.589482	1.23432	0.399037
1	92241052	rs428377	TGFBR3	A	0.126547	1498	267	0.883408	0.662134	1.17863	0.399382
10	6086093	rs10905656	IL2RA,RBM17,RPL32P23	A	0.436096	1499	267	1.0778	0.90545	1.28295	0.399386
7	18834534	rs6972607	HDAC9	A	0.229187	1493	266	0.902023	0.709631	1.14658	0.399533
2	219026888	rs1008563	CXCR1,CXCR2,HMGB1P9	A	0.400612	1499	267	0.922601	0.7649	1.11281	0.399613
20	44684978	rs2297201	MMP9,SLC12A5,NCOA5,RPL13P2,LOC100128028	A	0.0877358	1499	267	0.841559	0.563226	1.25744	0.399836
1	11265717	rs2300095	MTOR,ANGPTL7,RPL39P6	A	0.271281	1499	267	1.08458	0.897542	1.31059	0.400517
17	26111886	rs6505469	NOS2,LOC645754	A	0.480787	1499	267	1.07514	0.907713	1.27346	0.401529
10	6037726	rs7911500	IL2RA,IL15RA	A	0.0957434	1499	267	0.889313	0.675841	1.17021	0.402251
6	32161430	rs204990	AGER,NOTCH4,PBX2,RNF5,PPT2,AGPAT1,GPSM3,PRRT1,EGFL8,LOC100507547,PPT2-EGFL8	A	0.204229	1499	267	1.09548	0.884785	1.35634	0.402733
6	32161366	rs204991	AGER,NOTCH4,PBX2,RNF5,PPT2,AGPAT1,GPSM3,PRRT1,EGFL8,LOC100507547,PPT2-EGFL8	G	0.20476	1499	267	1.09548	0.884785	1.35634	0.402733
5	132013299	rs2243263	IL4,IL13,RAD50,KIF3A	G	0.10417	1499	267	1.12198	0.856786	1.46926	0.402848
16	85975659	rs305061	IRF8	G	0.305349	1499	267	0.923363	0.765986	1.11307	0.402977
1	206994725	rs12145973	IL10,IL19,IL20	A	0.135063	1498	267	1.1056	0.873824	1.39884	0.402984
17	26096597	rs2297518	NOS2,LOC645754	A	0.18444	1499	267	0.907707	0.723373	1.13901	0.403101
1	198638257	rs6669994	PTPRC,PEBP1P3	G	0.141918	1499	267	0.904843	0.715742	1.14391	0.403177
1	92160957	rs1555887	TGFBR3	G	0.301482	1499	267	0.919009	0.753793	1.12044	0.403548
1	92158571	rs2810887	TGFBR3,HSP90B3P	A	0.301149	1499	267	0.919009	0.753793	1.12044	0.403548
15	40249222	rs579044	GPR176,EIF2AK4,H3F3AP1,LOC100505534	A	0.350694	1498	266	1.07793	0.903831	1.28558	0.403732
11	102708787	rs650108	MMP1,MMP3,MMP12,CSNK1A1P2,WTAPP1,LOC100288111	A	0.297311	1499	267	1.0856	0.895208	1.31649	0.403821
22	22098687	rs9610216	MAPK1,PPIL2,YPEL1	G	0.253782	1499	267	1.08454	0.896217	1.31245	0.404281
8	128771572	rs6470574	MYC,MIR1204	A	0.298745	1499	267	0.920193	0.756581	1.11919	0.405034
10	6092093	rs10905669	IL2RA,RBM17,RPL32P23	A	0.239464	1499	267	1.08978	0.890052	1.33433	0.405212
3	30721201	rs2372212	TGFBR2,GADL1	A	0.216642	1499	267	1.09613	0.882972	1.36073	0.405476
7	18821750	rs2520360	HDAC9	G	0.228518	1497	265	0.900412	0.703227	1.15289	0.405504
1	36945653	rs3917924	CSF3R,MRPS15,OSCP1	A	0.353281	1499	267	0.925712	0.771711	1.11044	0.405688
1	92150058	rs913060	TGFBR3,HSP90B3P	A	0.3642	1499	267	0.929389	0.781919	1.10467	0.406147
7	22768027	rs2069837	IL6,RPS26P32,LOC541472	G	0.087734	1499	267	1.14348	0.832749	1.57017	0.407259
5	131996500	rs848	IL4,IL13,RAD50,KIF3A	A	0.229045	1497	266	1.0928	0.885831	1.34812	0.407467
10	6082558	rs11256464	IL2RA,RBM17,RPL32P23	A	0.084841	1474	263	0.877615	0.644273	1.19547	0.407774
11	102660407	rs17293823	MMP1,MMP3,MMP10,CSNK1A1P2,WTAPP1,LOC100421658	A	0.133683	1498	267	1.10843	0.86852	1.4146	0.408118
14	105253009	rs2498788	AKT1,SIVA1,RPS2P4,ADSSL1,LINC00638,ZBTB42,RPS26P49	A	0.144157	1498	267	1.14552	0.830048	1.58089	0.408457
9	101908365	rs334353	TGFBR1	C	0.270829	1491	266	1.08495	0.894149	1.31647	0.408674
10	90753748	rs1926196	ACTA2,FAS,FAS-AS1	G	0.495267	1497	267	1.07353	0.907136	1.27045	0.408952
14	105242831	rs3001371	AKT1,SIVA1,ADSSL1,LINC00638,ZBTB42	A	0.342204	1498	266	0.926024	0.771554	1.11142	0.409134
1	92208326	rs11801868	TGFBR3	A	0.364055	1495	266	0.927989	0.777061	1.10823	0.40924
7	18837143	rs12533274	HDAC9	A	0.220042	1499	267	0.902776	0.708023	1.1511	0.409387
14	76432136	rs3917187	TGFB3,TTLL5,IFT43,LOC100506576	A	0.2716	1499	267	1.08841	0.889782	1.33138	0.409913
7	18932510	rs2301950	HDAC9	T	0.244268	1499	267	0.91674	0.745485	1.12734	0.409972
5	54455439	rs336082	GZMA,CDC20B,GPX8,MIR449A,MIR449B,MIR449C	A	0.185537	1499	267	0.910406	0.728205	1.1382	0.410029
6	43751669	rs3025036	VEGFA	G	0.310709	1496	266	0.926759	0.773289	1.11069	0.410255
2	191840709	rs17749316	GLS,STAT1,LOC100420571	G	0.059726	1499	267	0.857762	0.595221	1.23611	0.410516
2	191837634	rs16824035	GLS,STAT1,LOC100420571	A	0.150634	1499	267	0.901591	0.704455	1.15389	0.410563
18	60029238	rs7239667	TNFRSF11A	G	0.334966	1499	267	0.923491	0.763974	1.11631	0.410691
10	6599396	rs12249398	PRKCQ,PRKCQ-AS1	A	0.085532	1499	267	0.881816	0.653496	1.18991	0.410696
7	18613702	rs1633982	HDAC9,LOC100419901	A	0.466433	1498	267	1.07897	0.900241	1.29319	0.410728
10	6064181	rs11596355	IL2RA,IL15RA,RPL32P23	G	0.079579	1498	267	1.14039	0.833878	1.55957	0.410775
1	157623017	rs2785665	FCRL3	C	0.46764	1499	267	0.928421	0.777619	1.10847	0.411505
16	27354361	rs3024547	IL4R	A	0.127077	1499	267	0.904888	0.712679	1.14894	0.412006
1	173209495	rs844644	TNFSF4,LOC100506023	A	0.48021	1499	267	1.07408	0.905481	1.27407	0.412045
1	218524304	rs11581605	TGFB2,RRP15,RPS26P17,LOC728463	G	0.239739	1480	265	1.08668	0.890846	1.32556	0.412275
2	113556867	rs11898680	IL1A,IL1B,CKAP2L	A	0.294162	1499	267	0.923708	0.764014	1.11678	0.412526
18	60063622	rs6567280	ACTBP9,TNFRSF11A,RPL17P44	G	0.363424	1499	267	0.928651	0.777925	1.10858	0.412676
1	23026489	rs2182703	C1QB,EPHB2,MIR4684	G	0.272076	1499	267	1.07958	0.898766	1.29677	0.412931
1	186623470	rs12405141	PTGS2	G	0.11184	1499	267	1.12358	0.850059	1.48512	0.412985
16	27354531	rs3024548	IL4R	C	0.461415	1499	267	0.930573	0.783268	1.10558	0.413134
1	218568829	rs2799090	TGFB2,LOC728463	G	0.287734	1498	267	1.08394	0.893643	1.31475	0.413188
1	186649221	rs2745557	PTGS2	A	0.153238	1499	267	0.908143	0.720926	1.14398	0.413356
10	6537425	rs11259212	PRKCQ	G	0.184169	1499	267	1.09716	0.878429	1.37036	0.413707
10	33633418	rs10827243	NRP1	A	0.0987578	1497	267	1.13449	0.837968	1.53594	0.414307
1	206939904	rs3024505	IL10,MAPKAPK2,IL19	A	0.141041	1499	267	1.10218	0.872582	1.39218	0.414325
3	30675151	rs11466491	TGFBR2	A	0.209109	1498	267	0.915747	0.740984	1.13173	0.415285
22	22186538	rs1892847	MAPK1	A	0.0465727	1481	262	1.17286	0.799037	1.72156	0.415504
1	173152036	rs6691738	TNFSF4,GOT2P2	C	0.282096	1499	267	1.08131	0.895738	1.30532	0.415792
14	105245251	rs2498794	AKT1,SIVA1,ADSSL1,LINC00638,ZBTB42	G	0.498162	1499	267	1.0742	0.904075	1.27634	0.415845
17	3631118	rs2915558	ITGAE,P2RX5,GSG2,P2RX5-TAX1BP3	G	0.294557	1499	267	1.07674	0.90101	1.28675	0.416026
10	6118111	rs41295071	IL2RA,RBM17,RPL32P23	A	0.0807631	1499	267	0.87917	0.644595	1.19911	0.41607
3	30660680	rs9790268	TGFBR2	A	0.442355	1499	267	0.929726	0.779833	1.10843	0.416608
10	90772834	rs3752985	ACTA2,FAS,FAS-AS1	C	0.444272	1492	266	0.930106	0.780837	1.10791	0.416903
16	27352713	rs3024536	IL4R	A	0.124626	1499	267	0.906056	0.713633	1.15036	0.417977
16	27352819	rs3024537	IL4R	A	0.124719	1499	267	0.906056	0.713633	1.15036	0.417977
16	27353357	rs3024544	IL4R	A	0.12466	1499	267	0.906056	0.713633	1.15036	0.417977
2	191880470	rs1467198	STAT1,STAT4,LOC100420571	G	0.373134	1499	267	0.925771	0.767993	1.11596	0.418488
16	27350687	rs3024530	IL4R,FLJ21408	G	0.461302	1499	267	0.931349	0.783911	1.10652	0.418602
7	18702222	rs801520	HDAC9	A	0.118708	1498	267	0.877836	0.640167	1.20374	0.41861
17	26088855	rs8068149	NOS2,LOC645754	A	0.45808	1495	267	1.07633	0.900427	1.2866	0.419127
6	32171683	rs2071277	AGER,NOTCH4,PBX2,RNF5,PPT2,AGPAT1,GPSM3,EGFL8,LOC100507547,PPT2-EGFL8	A	0.483919	1499	267	0.932396	0.786665	1.10512	0.419536
7	18753386	rs6952102	HDAC9	A	0.107344	1482	265	0.878586	0.641571	1.20316	0.419696
3	30718429	rs3773650	TGFBR2,GADL1	A	0.204687	1499	267	1.09427	0.879165	1.36201	0.419816
18	60039309	rs12959396	TNFRSF11A,RPL17P44	C	0.431605	1499	267	1.07244	0.90469	1.27128	0.420351
8	128700344	rs10505504	MYC	A	0.350879	1499	267	1.07393	0.902862	1.27742	0.420416
7	18907030	rs6461389	HDAC9	A	0.375806	1494	265	0.928111	0.774061	1.11282	0.420457
7	19007884	rs17140423	HDAC9,NPM1P13	G	0.332464	1499	267	0.92429	0.763036	1.11962	0.420909
10	33614721	rs4934597	NRP1	A	0.114359	1499	267	1.13215	0.83665	1.53201	0.421246
1	67648460	rs6687620	IL23R	A	0.107902	1499	267	1.11363	0.856613	1.44776	0.421449
8	79712998	rs16906115	IL7,PRKRIRP7	A	0.115731	1499	267	1.13299	0.835622	1.53617	0.421494
10	6132692	rs7077067	IL2RA,RBM17,RPL32P23	A	0.462818	1499	267	1.07455	0.901702	1.28053	0.421648
1	92243307	rs12751910	TGFBR3	A	0.274988	1499	267	0.924856	0.764393	1.119	0.421695
17	40526273	rs12949918	STAT3,PTRF	G	0.419797	1499	267	0.930756	0.781179	1.10897	0.422098
10	90744325	rs7916294	ACTA2,FAS,ACTA2-AS1,FAS-AS1	A	0.303895	1499	267	0.929044	0.776174	1.11202	0.42233
1	117731972	rs12030415	VTCN1,LOC100506478	A	0.282918	1499	267	0.918508	0.746246	1.13053	0.422457
17	26110814	rs2314812	NOS2,LOC645754	A	0.16124	1499	267	0.906908	0.714034	1.15188	0.423161
19	40272816	rs10518261	CLC,DYRK1B,LEUTX	G	0.201767	1499	267	1.09394	0.878136	1.36277	0.423233
17	40510534	rs9912773	STAT3,STAT5A,PTRF	G	0.276389	1499	267	0.923469	0.759922	1.12221	0.423379
3	150307263	rs2090916	SERP1,SELT,EIF2A,LOC677762	A	0.144201	1499	267	0.906029	0.711562	1.15364	0.423403
6	131895144	rs2781667	ARG1,MED23	A	0.31614	1499	267	1.07653	0.898597	1.28969	0.42371
5	158748679	rs3213097	IL12B,UBLCP1,LOC285626,RNU4ATAC2P	T	0.231166	1494	264	0.908689	0.718631	1.14901	0.423842
11	102661595	rs470747	MMP1,MMP3,MMP10,CSNK1A1P2,WTAPP1,LOC100421658	G	0.327698	1499	267	0.925732	0.76617	1.11852	0.423994
13	28648151	rs9507991	FLT3,CHCHD2P8,LOC100420919	A	0.190738	1493	263	1.09688	0.874343	1.37607	0.424122
11	102661665	rs1938901	MMP1,MMP3,MMP10,CSNK1A1P2,WTAPP1,LOC100421658	A	0.322154	1499	267	0.925753	0.766169	1.11858	0.424193
1	67691665	rs4655692	IL23R	A	0.222549	1499	267	1.08331	0.890263	1.31823	0.424195
1	23086096	rs893964	EPHB2,MIR4684	A	0.237648	1499	267	1.09537	0.875828	1.36995	0.424748
3	30683506	rs13075948	TGFBR2	A	0.261023	1499	267	0.923776	0.760189	1.12257	0.425277
3	30659652	rs6802220	TGFBR2	A	0.486562	1499	267	0.930229	0.778569	1.11143	0.425746
2	54166321	rs3850347	PSME4	A	0.095973	1499	267	1.14805	0.817239	1.61278	0.425943
3	30766438	rs2372214	TGFBR2,GADL1	G	0.341998	1496	266	0.929657	0.776813	1.11257	0.426078
7	18986970	rs2528406	HDAC9,NPM1P13	A	0.146438	1496	265	0.902366	0.700548	1.16232	0.426388
10	6039058	rs1323653	IL2RA,IL15RA	G	0.0887371	1499	267	0.883731	0.651636	1.19849	0.426525
3	30760602	rs7647948	TGFBR2,GADL1	A	0.341366	1499	267	0.929902	0.777383	1.11235	0.426545
17	76253595	rs8064645	BIRC5,AFMID,TMEM235,THA1P,LOC100996291	G	0.176592	1498	267	1.09847	0.87143	1.38465	0.426615
18	60030587	rs8083014	TNFRSF11A	A	0.275366	1499	267	0.918167	0.743805	1.1334	0.426873
11	102711581	rs680753	MMP1,MMP3,MMP12,CSNK1A1P2,WTAPP1,LOC100288111	G	0.13419	1492	266	0.9024	0.700332	1.16277	0.427195
22	22256773	rs8143115	MAPK1,PPM1F,LOC100286925	C	0.120072	1499	267	1.10302	0.865855	1.40515	0.427293
19	41829606	rs2241718	TGFB1,HNRNPUL1,B9D2,CCDC97,TMEM91	A	0.173954	1499	267	1.1001	0.869201	1.39233	0.427374
8	79644964	rs2583759	IL7,ZC2HC1A,PRKRIRP7	G	0.181956	1403	249	0.912707	0.728244	1.14389	0.427827
1	186652002	rs2745559	PTGS2	A	0.149885	1496	267	0.91008	0.72091	1.14889	0.428056
3	150320322	rs2204113	SELT,EIF2A,LOC677762	A	0.422312	1499	267	1.07236	0.902202	1.2746	0.428084
3	159728987	rs564799	IL12A	A	0.373959	1499	267	1.07236	0.90217	1.27466	0.428162
6	32168771	rs3134942	AGER,NOTCH4,PBX2,RNF5,PPT2,AGPAT1,GPSM3,PRRT1,EGFL8,LOC100507547,PPT2-EGFL8	A	0.121819	1496	266	1.10243	0.866114	1.40323	0.428225
1	218523025	rs17047682	TGFB2,RRP15,RPS26P17,LOC728463	G	0.0719409	1499	267	1.13785	0.826626	1.56626	0.428296
8	39796413	rs4737159	IDO1,IDO2,LOC100420480	G	0.133459	1499	267	0.900049	0.693528	1.16807	0.42846
11	102660097	rs11600510	MMP1,MMP3,MMP10,CSNK1A1P2,WTAPP1,LOC100421658	A	0.133723	1499	267	1.10357	0.864641	1.40851	0.428579
1	23080351	rs4233292	EPHB2,MIR4684	G	0.0825605	1497	267	0.874159	0.626408	1.2199	0.428958
11	102669230	rs514921	MMP1,MMP3,MMP10,CSNK1A1P2,WTAPP1,LOC100421658	G	0.263501	1499	267	0.926511	0.766749	1.11956	0.429278
9	101916165	rs1590	TGFBR1	C	0.285618	1499	267	1.08001	0.892208	1.30734	0.429695
7	18645628	rs2704284	HDAC9,LOC100419901	C	0.480656	1499	267	0.932159	0.782975	1.10977	0.429818
10	44907559	rs1892034	CXCL12,RPL9P21	A	0.202813	1499	267	1.08582	0.884823	1.33247	0.430503
16	85951796	rs8064189	IRF8	C	0.290138	1499	267	1.08289	0.888369	1.31999	0.430554
11	118182801	rs1945764	CD3D,CD3E,CD3G,UBE4A,MPZL2	G	0.334047	1499	267	0.928761	0.772838	1.11614	0.43061
10	33633962	rs4934599	NRP1	A	0.0988641	1499	267	1.12951	0.834294	1.52918	0.430769
11	117859209	rs4252249	IL10RA,TMPRSS4-AS1	A	0.102797	1499	267	0.888881	0.663049	1.19163	0.430908
15	40282701	rs2307104	SRP14,EIF2AK4,H3F3AP1,SRP14-AS1	G	0.45116	1499	267	1.07098	0.902957	1.27026	0.430956
1	186652395	rs10911905	PTGS2	C	0.119342	1499	267	1.11658	0.848607	1.46917	0.430961
3	3139957	rs2290610	IL5RA,TRNT1,CNTN4	G	0.35495	1499	267	0.928033	0.770538	1.11772	0.431215
2	54174258	rs17045435	PSME4	G	0.0969179	1499	267	1.14616	0.815859	1.61019	0.43154
8	39785321	rs3739319	IDO1,IDO2,LOC100420480	A	0.412234	1499	267	0.930248	0.776786	1.11403	0.431837
9	21478318	rs4246868	IFNA1,IFNWP19,IFNE,MIR31,MIR31HG	G	0.455879	1498	267	1.07146	0.902027	1.27272	0.431923
1	92195601	rs10783002	TGFBR3	A	0.401122	1499	267	1.0739	0.898835	1.28306	0.432305
6	43747577	rs3025010	VEGFA	G	0.354056	1498	267	1.07139	0.901785	1.27289	0.432908
1	157668390	rs7522061	FCRL2,FCRL3,SONP1,VDAC1P9	G	0.465326	1499	267	1.07285	0.899873	1.27907	0.433122
10	6092055	rs10905668	IL2RA,RBM17,RPL32P23	A	0.239416	1499	267	1.08443	0.885475	1.32809	0.433153
16	85906616	rs11648716	IRF8	G	0.0674471	1499	267	0.862733	0.596288	1.24823	0.433365
7	18750718	rs2541322	HDAC9	A	0.121179	1499	267	0.886255	0.655171	1.19884	0.433402
5	158750993	rs2569253	IL12B,UBLCP1,LOC285626,RNU4ATAC2P	A	0.498319	1499	267	0.93226	0.782182	1.11113	0.43348
1	1156131	rs2887286	TNFRSF4,TNFRSF18,SDF4,UBE2J2,B3GALT6,TTLL10,FAM132A,TTLL10-AS1	G	0.252483	1498	267	0.907116	0.710703	1.15781	0.433625
1	186682875	rs12401885	PTGS2	G	0.128786	1470	262	1.11543	0.848038	1.46713	0.43468
10	6038478	rs17147986	IL2RA,IL15RA	A	0.165211	1499	267	0.907507	0.711212	1.15798	0.435116
8	128726314	rs7841229	MYC	A	0.494351	1486	265	1.07129	0.901124	1.27358	0.435233
9	101914387	rs334349	TGFBR1	A	0.279579	1470	264	1.07967	0.890311	1.3093	0.435932
10	90775629	rs2862833	ACTA2,FAS,FAS-AS1,MIR4679-1,MIR4679-2	G	0.443339	1499	267	0.933027	0.783676	1.11084	0.436052
1	92191269	rs11165347	TGFBR3	C	0.275249	1499	267	1.07798	0.892346	1.30222	0.436151
7	18930016	rs10274006	HDAC9	A	0.263158	1499	267	0.921422	0.74975	1.1324	0.436596
13	28621473	rs4771207	FLT3,LOC100420919	C	0.182758	1499	267	1.09203	0.874732	1.36331	0.436745
10	33473660	rs2474729	NRP1	A	0.12908	1499	267	0.903957	0.700552	1.16642	0.437535
10	6128374	rs62626343	IL2RA,RBM17,RPL32P23	G	0.128428	1499	267	0.890746	0.665096	1.19295	0.437608
10	33471130	rs2506145	NRP1	G	0.128738	1499	267	0.903986	0.700575	1.16646	0.437683
5	54439466	rs1021580	GZMA,CDC20B,GPX8,MIR449A,MIR449B,MIR449C	G	0.187397	1499	267	1.09585	0.869671	1.38086	0.437724
13	28641534	rs1320534	FLT3,CHCHD2P8,LOC100420919	G	0.203667	1499	267	0.914833	0.730622	1.14549	0.437792
7	19001691	rs6461396	HDAC9,NPM1P13	G	0.417906	1499	267	0.931749	0.779323	1.11399	0.437984
10	30731146	rs928055	CCND3P,MAP3K8	A	0.295777	1499	267	1.08202	0.886517	1.32063	0.438177
17	26103034	rs4796052	NOS2,LOC645754	A	0.191389	1499	267	0.91595	0.73351	1.14377	0.438532
10	6436034	rs661985	PRKCQ,DKFZp667F0711	G	0.112631	1499	267	0.897647	0.683043	1.17968	0.43858
10	33633866	rs4934932	NRP1	A	0.10443	1475	261	1.12732	0.83239	1.52674	0.438669
12	6845793	rs11064337	LAG3,PTMS,MLF2,COPS7A,ZNF384,PIANP	C	0.110536	1496	267	0.894585	0.674756	1.18603	0.438811
1	12249770	rs548580	TNFRSF8,TNFRSF1B,VPS13D,LOC390998,MIR4632	A	0.227392	1499	267	0.922465	0.751986	1.13159	0.438849
9	101912471	rs334348	TGFBR1	G	0.285644	1499	267	1.07827	0.890741	1.30528	0.439486
17	62354992	rs7359586	PECAM1,TEX2,RPL31P57	G	0.242495	1499	267	1.08227	0.885614	1.32258	0.439707
1	157648371	rs2282283	FCRL3,SONP1,VDAC1P9	C	0.224712	1491	266	0.92169	0.74938	1.13362	0.439966
16	85959165	rs880364	IRF8	G	0.299488	1499	267	1.08086	0.88699	1.31711	0.44073
10	6102757	rs3118471	IL2RA,RBM17,RPL32P23	G	0.300151	1499	267	1.07668	0.892266	1.29921	0.440845
10	6100725	rs3134883	IL2RA,RBM17,RPL32P23	A	0.299081	1499	267	1.0766	0.892197	1.29912	0.44131
1	206978340	rs4347211	IL10,IL19	G	0.291092	1499	267	1.08084	0.886785	1.31736	0.441333
4	15852104	rs17476066	CD38,LOC100130067	G	0.284293	1499	267	0.927739	0.766461	1.12295	0.441414
10	6030749	rs10795726	IL2RA,IL15RA	G	0.406179	1499	267	0.930822	0.775521	1.11722	0.441449
5	132010726	rs734244	IL4,IL13,RAD50,KIF3A	A	0.232711	1495	267	1.0985	0.86458	1.39572	0.441915
18	60031904	rs8089829	TNFRSF11A	G	0.435837	1483	265	1.06999	0.900409	1.27152	0.442239
13	28606415	rs9512990	FLT3,PRHOXNB,LOC100420919	A	0.182135	1499	267	1.09085	0.873775	1.36186	0.442424
7	22796743	rs6461667	IL6,RPS26P32,LOC541472	A	0.365582	1499	267	0.933008	0.781681	1.11363	0.442498
20	30282223	rs6060763	BCL2L1,TPX2,COX4I2	G	0.200972	1497	267	1.0843	0.88194	1.33308	0.442534
12	88933744	rs7135958	KITLG	C	0.119136	1484	262	0.881778	0.639534	1.21578	0.44265
17	40401567	rs16967611	STAT5A,STAT5B	G	0.304308	1499	267	0.926011	0.76099	1.12682	0.442701
17	40398973	rs8082391	STAT5A,STAT5B	A	0.302967	1499	267	0.926011	0.76099	1.12682	0.442701
1	67657982	rs4655688	IL23R	G	0.113243	1384	244	1.11214	0.847584	1.45928	0.443159
16	27328543	rs8044444	IL4R,NSMCE1,FLJ21408	A	0.137618	1499	267	0.913242	0.724125	1.15175	0.443331
1	92231325	rs12044500	TGFBR3	G	0.195372	1499	267	1.08551	0.880085	1.33888	0.443352
22	17591823	rs882643	IL17RA,CECR6,CECR5,CECR5-AS1,RPL31P62,LOC100996342	C	0.140487	1487	265	0.909252	0.712837	1.15979	0.443588
7	18739670	rs10236906	HDAC9	A	0.113339	1498	267	0.888402	0.656326	1.20254	0.443669
7	18741007	rs177080	HDAC9	A	0.32595	1497	266	1.07728	0.890379	1.30341	0.44388
17	76215273	rs4789555	BIRC5,TK1,SYNGR2,AFMID,TMEM235,THA1P,LOC100996291	G	0.103835	1499	267	0.877097	0.626639	1.22766	0.444631
10	6101713	rs3118470	IL2RA,RBM17,RPL32P23	G	0.350101	1499	267	1.07365	0.894784	1.28827	0.444691
5	131413722	rs27349	CSF2,IL3	A	0.237974	1499	267	0.913241	0.723555	1.15265	0.444865
13	28622356	rs2153000	FLT3,LOC100420919	G	0.18658	1499	267	1.09033	0.873292	1.36132	0.445082
13	28601621	rs9512985	FLT3,PRHOXNB,LOC100420919	A	0.182149	1499	267	1.0903	0.873302	1.36121	0.445163
13	28604376	rs9512987	FLT3,PRHOXNB,LOC100420919	A	0.18259	1499	267	1.0903	0.873302	1.36121	0.445163
7	18629590	rs3807907	HDAC9,LOC100419901	G	0.476604	1499	267	0.931337	0.775873	1.11795	0.445228
7	18915701	rs13233322	HDAC9	A	0.369002	1499	267	0.932108	0.778132	1.11655	0.445343
17	40428961	rs4029774	STAT3,STAT5A,STAT5B	G	0.309045	1489	265	0.926321	0.761006	1.12755	0.44542
7	22805608	rs7793526	IL6,TOMM7,RPS26P32,LOC541472	A	0.309411	1499	267	0.931602	0.776596	1.11755	0.445439
6	43743507	rs3024994	VEGFA	A	0.0551136	1499	267	0.851438	0.563217	1.28715	0.445607
7	22782528	rs6969258	IL6,RPS26P32,LOC541472	G	0.366508	1499	267	0.933892	0.783372	1.11333	0.445633
17	40410045	rs9906933	STAT5A,STAT5B	A	0.30264	1499	267	0.926571	0.761442	1.12751	0.446328
17	62380287	rs17564408	PECAM1,TEX2,RPL31P57	G	0.0921804	1499	267	1.11232	0.845736	1.46292	0.4464
10	6051107	rs12359875	IL2RA,IL15RA	A	0.206565	1499	267	0.923185	0.751419	1.13422	0.446697
7	18392543	rs655828	HDAC9	G	0.190818	1499	267	1.09097	0.871594	1.36556	0.447178
7	18975056	rs2717356	HDAC9,NPM1P13	C	0.18981	1492	263	0.915886	0.730189	1.14881	0.447247
10	6009026	rs7917197	IL2RA,IL15RA,FBXO18	A	0.173554	1499	267	1.10618	0.85266	1.43509	0.447354
6	167560272	rs7762161	CCR6,GPR31,TCP10L2	G	0.322861	1498	267	1.07586	0.890851	1.2993	0.447553
3	3138841	rs7619345	IL5RA,TRNT1,CNTN4	A	0.339258	1499	267	0.930123	0.771466	1.12141	0.447769
17	76208851	rs3764383	BIRC5,TK1,SYNGR2,AFMID,TMEM235,THA1P,C17orf99,LOC100996291	G	0.29268	1499	267	1.07435	0.8927	1.29297	0.447906
16	27371158	rs3024660	IL4R,IL21R	G	0.152215	1493	267	1.09577	0.865204	1.38777	0.448005
17	40476667	rs17881940	STAT3,STAT5A,STAT5B	C	0.0789587	1499	267	1.10887	0.849002	1.44828	0.448157
10	6079846	rs7072398	IL2RA,RPL32P23	A	0.459504	1499	267	1.06897	0.899441	1.27045	0.449032
13	28615835	rs7327579	FLT3,LOC100420919	G	0.446595	1499	267	1.06959	0.898538	1.2732	0.449266
X	153248248	rs13397	HCFC1,IRAK1,MECP2,RENBP,NAA10,TMEM187,MIR718,MIR3202-2,MIR3202-1	A	0.198382	1499	267	0.906973	0.704101	1.1683	0.449734
6	43747248	rs3025006	VEGFA	A	0.397983	1499	267	0.93375	0.781691	1.11539	0.449745
16	85955242	rs10514611	IRF8	A	0.230282	1499	267	1.08169	0.882393	1.32599	0.449799
3	3129349	rs334807	IL5RA,TRNT1,CNTN4	A	0.335047	1499	267	1.06999	0.897809	1.27518	0.449831
17	38752382	rs803121	CCR7,SMARCE1	G	0.200641	1499	267	0.903397	0.694086	1.17583	0.449965
1	198751401	rs2784115	PTPRC,LOC100131234	A	0.246348	1499	267	1.07524	0.890749	1.29794	0.45004
7	22761202	rs2056576	IL6,LOC541472	A	0.280104	1499	267	1.07369	0.892661	1.29144	0.450418
13	28616629	rs2387346	FLT3,LOC100420919	T	0.437621	1499	267	1.06952	0.898213	1.2735	0.450464
1	67697271	rs12070470	IL23R,LOC100130497	G	0.101194	1498	267	1.10978	0.846709	1.45459	0.450509
13	28622924	rs9507984	FLT3,LOC100420919	G	0.191402	1499	267	1.0892	0.872349	1.35996	0.450657
2	204732347	rs5742909	CTLA4	A	0.0920435	1499	267	0.882596	0.637993	1.22098	0.450719
7	18883690	rs6461386	HDAC9	A	0.380229	1498	267	1.07088	0.896253	1.27952	0.450871
10	6008613	rs8177685	IL2RA,IL15RA,FBXO18	G	0.147607	1499	267	1.10808	0.848523	1.44704	0.451027
7	18738911	rs212666	HDAC9	A	0.319896	1499	267	1.07579	0.889534	1.30104	0.451368
10	6558269	rs585881	PRKCQ	G	0.21055	1499	267	0.913629	0.722056	1.15603	0.451839
13	28605429	rs9512988	FLT3,PRHOXNB,LOC100420919	G	0.183134	1498	267	1.08887	0.872155	1.35944	0.452091
11	69434050	rs2510464	CCND1,ORAOV1,LOC100996515	G	0.0673006	1499	267	0.87432	0.615995	1.24098	0.452249
1	92178787	rs12118310	TGFBR3	C	0.0750723	1499	267	1.12738	0.824418	1.54167	0.452754
2	191850566	rs2280233	GLS,STAT1,STAT4,LOC100420571	G	0.43023	1499	267	1.06942	0.897357	1.27447	0.453328
2	113602559	rs4849127	IL1B,LOC100128413	A	0.0631707	1499	267	0.870746	0.606301	1.25053	0.453609
21	34699909	rs1041429	IFNAR1,IL10RB,USF1P1	A	0.0619247	1499	267	1.13788	0.811532	1.59547	0.453854
5	131411138	rs25881	CSF2,IL3	A	0.237661	1499	267	0.91464	0.724017	1.15545	0.454311
5	132013963	rs2243268	IL4,IL13,RAD50,KIF3A	C	0.233354	1499	267	1.09528	0.862819	1.39038	0.454624
10	6469155	rs582052	PRKCQ	C	0.494849	1499	267	0.935574	0.78569	1.11405	0.454725
1	67909782	rs10889687	IL12RB2,SERBP1	A	0.138409	1497	267	1.08657	0.873809	1.35113	0.455232
7	18927022	rs10261390	HDAC9	A	0.245793	1499	267	0.92424	0.751362	1.13689	0.455876
10	6055222	rs11256335	IL2RA,IL15RA	A	0.206662	1499	267	0.924579	0.752348	1.13624	0.455922
10	6053133	rs12722606	IL2RA,IL15RA	A	0.206413	1499	267	0.924579	0.752348	1.13624	0.455922
10	33630848	rs10827239	NRP1	G	0.0993238	1499	267	1.12206	0.82875	1.51919	0.456293
17	40474864	rs8064496	STAT3,STAT5A,STAT5B	G	0.194931	1495	267	0.914469	0.722737	1.15706	0.456407
17	26104622	rs16966545	NOS2,LOC645754	A	0.191811	1499	267	0.919484	0.737118	1.14697	0.456734
13	28606269	rs9512989	FLT3,PRHOXNB,LOC100420919	C	0.182651	1498	267	1.08785	0.871347	1.35814	0.457085
1	206961628	rs12075255	IL10,IL19	A	0.178556	1499	267	0.911063	0.712675	1.16468	0.457268
1	67685116	rs2863212	IL23R	G	0.107904	1499	267	1.10318	0.851418	1.42938	0.457515
7	18720602	rs2160543	HDAC9	G	0.265872	1499	267	1.08064	0.880508	1.32626	0.457996
2	54150237	rs3213775	PSME4	G	0.0995168	1470	262	1.13734	0.809039	1.59885	0.458973
12	9917106	rs3176774	CD69,CLECL1	A	0.302973	1499	267	1.07281	0.890674	1.29219	0.459092
17	40491680	rs2306580	STAT3,STAT5A	G	0.0764736	1499	267	1.11344	0.837721	1.47991	0.459173
9	5464065	rs10125854	CD274,PLGRKT,PDCD1LG2,LOC100419687	G	0.0671872	1498	267	0.873731	0.611086	1.24926	0.459325
10	6123495	rs12251307	IL2RA,RBM17,RPL32P23	A	0.135514	1499	267	0.901683	0.68535	1.1863	0.459666
11	118142666	rs7940405	CD3E,MPZL2,AMICA1,MPZL3	G	0.33552	1499	267	0.933634	0.77812	1.12023	0.460095
21	34679731	rs2834179	IFNAR1,IFNAR2,IL10RB,USF1P1,IL10RB-AS1	A	0.329796	1499	267	1.06959	0.894436	1.27904	0.460943
3	150292771	rs7631671	SERP1,SELT,EIF2A,LOC677762	A	0.143517	1498	267	0.913098	0.717052	1.16274	0.460983
1	157648543	rs2282284	FCRL3,SONP1,VDAC1P9	G	0.0559214	1493	266	1.15738	0.784637	1.70718	0.461128
20	30263317	rs6060633	BCL2L1,COX4I2	A	0.200227	1499	267	1.08149	0.878037	1.33208	0.461286
20	30292803	rs6060812	BCL2L1,TPX2	A	0.200528	1499	267	1.08149	0.878037	1.33208	0.461286
1	12266612	rs5746062	TNFRSF1B,VPS13D,LOC390998,MIR4632	G	0.306208	1499	267	1.06928	0.894499	1.2782	0.461981
1	67702141	rs11465803	IL23R,LOC100130497	A	0.101188	1499	267	1.10685	0.844414	1.45085	0.462204
8	128775144	rs10956387	MYC,MIR1204	A	0.385386	1499	267	1.06959	0.893779	1.27999	0.462762
1	206986545	rs7540516	IL10,IL19	C	0.31158	1499	267	1.07709	0.883279	1.31342	0.46313
19	6668972	rs1077667	C3,TNFSF14	A	0.220334	1499	267	1.0785	0.880483	1.32105	0.465288
15	40280539	rs12912442	SRP14,EIF2AK4,H3F3AP1	A	0.101192	1499	267	1.09753	0.854856	1.4091	0.46542
1	92236342	rs6700529	TGFBR3	A	0.0962148	1498	266	0.891047	0.653635	1.21469	0.465568
14	105189504	rs4983382	AKT1,SIVA1,INF2,ADSSL1,MIR4710,LOC100996409	G	0.211555	1491	266	0.929159	0.762627	1.13205	0.465923
15	40247689	rs503830	GPR176,EIF2AK4,H3F3AP1,LOC100505534	A	0.349103	1492	263	1.06879	0.893732	1.27814	0.466031
1	92239336	rs284200	TGFBR3	A	0.340582	1499	267	0.935253	0.781089	1.11984	0.466393
2	204741550	rs231727	CTLA4	A	0.376529	1499	267	0.935639	0.78226	1.11909	0.46646
5	132009710	rs2070874	IL4,IL13,RAD50,KIF3A	A	0.236896	1499	267	1.09262	0.860813	1.38684	0.46659
11	102669729	rs473509	MMP1,MMP3,MMP10,CSNK1A1P2,WTAPP1,LOC100421658	A	0.371904	1498	266	0.937299	0.787263	1.11593	0.466893
1	172582070	rs12038654	FASLG,SUCO	G	0.227449	1499	267	0.922211	0.741359	1.14718	0.467155
1	172583299	rs7532580	FASLG,SUCO	G	0.227471	1499	267	0.922211	0.741359	1.14718	0.467155
6	32387221	rs3135369	HLA-DRA,HLA-DRB9,C6orf10,BTNL2,HCG23	A	0.271585	1499	267	1.07704	0.881752	1.31557	0.467182
11	102669409	rs1144393	MMP1,MMP3,MMP10,CSNK1A1P2,WTAPP1,LOC100421658	G	0.344558	1499	267	0.936399	0.784244	1.11807	0.467626
10	6556554	rs571715	PRKCQ	G	0.212102	1499	267	0.91676	0.725046	1.15916	0.467803
10	6556854	rs574521	PRKCQ	G	0.211973	1499	267	0.91676	0.725046	1.15916	0.467803
10	6520458	rs4750517	PRKCQ	G	0.309065	1499	267	1.0709	0.889991	1.28858	0.468126
2	54128235	rs805424	GPR75,PSME4,GPR75-ASB3	A	0.474894	1497	266	0.93719	0.786413	1.11688	0.468548
13	28644885	rs7982889	FLT3,CHCHD2P8,LOC100420919	G	0.186073	1499	267	0.917905	0.727984	1.15737	0.468908
16	27346354	rs2283563	IL4R,FLJ21408	A	0.339214	1499	267	1.06876	0.892626	1.27965	0.469223
8	128739771	rs10505505	MYC	C	0.0559823	1499	267	1.13751	0.802425	1.61253	0.469276
2	54171093	rs805367	PSME4	C	0.475619	1498	266	0.937203	0.786015	1.11747	0.469953
7	18706918	rs801524	HDAC9	A	0.239475	1497	267	1.08387	0.871166	1.3485	0.469955
17	40531761	rs7219739	STAT3,PTRF	A	0.364672	1498	267	0.93564	0.781115	1.12073	0.470091
1	12244318	rs677844	TNFRSF8,TNFRSF1B,VPS13D,LOC390998,MIR4632	G	0.239157	1497	266	0.929123	0.760893	1.13455	0.470708
7	18930213	rs17350383	HDAC9	A	0.172048	1499	267	0.918787	0.729885	1.15658	0.470748
7	18673238	rs7796078	HDAC9	G	0.282912	1498	266	1.07258	0.886482	1.29775	0.471119
1	12189561	rs535068	TNFRSF8,TNFRSF1B	G	0.365951	1499	267	1.06897	0.891586	1.28164	0.471272
1	92246048	rs17443164	TGFBR3	G	0.277318	1499	267	0.932541	0.771148	1.12771	0.471317
15	40255053	rs502720	GPR176,EIF2AK4,H3F3AP1,LOC100505534	A	0.347858	1499	267	1.06581	0.895597	1.26836	0.47282
11	102710707	rs476762	MMP1,MMP3,MMP12,CSNK1A1P2,WTAPP1,LOC100288111	A	0.133868	1499	267	0.911512	0.707654	1.1741	0.47317
7	18926662	rs10276724	HDAC9	G	0.248466	1499	267	0.927314	0.754347	1.13994	0.473708
11	69448294	rs653810	CCND1,ORAOV1,LOC100996515	A	0.376708	1499	267	0.939183	0.791033	1.11508	0.473769
9	101875789	rs10739778	COL15A1,TGFBR1	C	0.365469	1499	267	1.06561	0.895524	1.26799	0.473853
1	206813737	rs6540512	EIF2D,DYRK3,MAPKAPK2	A	0.199001	1499	267	0.912207	0.709386	1.17302	0.473872
11	117873372	rs2508446	IL10RA,TMPRSS4-AS1	A	0.288515	1499	267	1.06857	0.890991	1.28153	0.474484
17	40425876	rs9907247	STAT3,STAT5A,STAT5B	A	0.294612	1496	267	0.931156	0.765748	1.13229	0.474719
10	6077191	rs12572136	IL2RA,RPL32P23	G	0.113615	1499	267	1.10846	0.835728	1.47021	0.474843
3	3123326	rs163546	IL5RA,TRNT1,CNTN4	G	0.27036	1499	267	0.931873	0.767902	1.13086	0.474876
1	1135242	rs9729550	TNFRSF4,TNFRSF18,SDF4,B3GALT6,TTLL10,FAM132A,MIR200A,MIR200B,MIR429,TTLL10-AS1	C	0.337139	1499	267	1.07749	0.877907	1.32245	0.475162
1	157666644	rs6681271	FCRL2,FCRL3,SONP1,VDAC1P9	G	0.472588	1499	267	1.0658	0.894737	1.26958	0.475266
2	204740866	rs231726	CTLA4	A	0.37541	1499	267	0.936944	0.783406	1.12057	0.475681
14	25101706	rs10873219	GZMH,GZMB	A	0.196123	1499	267	1.07721	0.878081	1.3215	0.47572
2	54092984	rs805379	GPR75,PSME4,ERLEC1,GPR75-ASB3,MIR3682	A	0.481814	1499	267	0.938138	0.787038	1.11825	0.476044
3	159730148	rs485789	IL12A	A	0.371343	1499	267	1.06485	0.895754	1.26588	0.476339
6	86199233	rs3812138	NT5E,SNX14	A	0.33836	1499	267	0.935852	0.779744	1.12322	0.476445
2	191855521	rs7562024	GLS,STAT1,STAT4,LOC100420571	A	0.459882	1499	267	0.937709	0.785454	1.11948	0.476789
8	128706719	rs4733676	MYC	C	0.434125	1499	267	1.06391	0.896824	1.26213	0.477255
22	17580394	rs13053889	IL17RA,CECR6,CECR5,CECR7,RPL31P62,LOC100996342	A	0.187612	1499	267	1.07846	0.875617	1.32829	0.477382
1	186593131	rs17520924	PTGS2,LOC100131939	A	0.112457	1499	267	1.10724	0.835962	1.46655	0.477435
7	18834799	rs2028016	HDAC9	G	0.225914	1498	267	0.915821	0.718526	1.16729	0.477477
10	6095410	rs2476491	IL2RA,RBM17,RPL32P23	T	0.25575	1499	267	0.932123	0.767651	1.13183	0.47791
11	102715048	rs522616	MMP1,MMP3,MMP12,CSNK1A1P2,WTAPP1,LOC100288111	G	0.225819	1499	267	1.08008	0.873006	1.33627	0.478102
7	18970232	rs10264011	HDAC9,NPM1P13	A	0.350545	1498	267	1.0682	0.890168	1.28185	0.478157
14	25099980	rs8192920	GZMH,GZMB	A	0.241708	1497	267	1.0713	0.885496	1.29608	0.478541
10	33547465	rs3780869	NRP1	A	0.137591	1499	267	0.913677	0.71172	1.17294	0.478725
3	30729636	rs9843942	TGFBR2,GADL1	A	0.361891	1499	267	0.936512	0.781046	1.12292	0.47882
7	18911061	rs2028015	HDAC9	A	0.299501	1496	267	0.931721	0.766027	1.13326	0.479027
1	173120636	rs4250	TNFSF4,GOT2P2	G	0.0564041	1499	267	0.87693	0.609484	1.26173	0.479256
19	6642417	rs407743	C3,TNFSF14,RPL7P50	C	0.0484712	1494	264	0.8608	0.568203	1.30407	0.479404
17	25974545	rs4794976	LGALS9,KSR1,NOS2P1,ITM2BP1,LOC100420408	C	0.330094	1485	264	1.06842	0.889217	1.28373	0.479882
12	6553860	rs3136551	CD27,VAMP1,NCAPD2,MRPL51,TAPBPL,PKP2P1,RPL31P10,SRP14P1,CD27-AS1	G	0.0598519	1499	267	0.866385	0.581881	1.28999	0.480067
5	131995843	rs1295686	IL4,IL13,RAD50,KIF3A	A	0.233424	1499	267	1.07892	0.873515	1.33263	0.48083
7	18849893	rs4001107	HDAC9	C	0.247561	1497	266	1.07324	0.881683	1.30642	0.481032
11	118240332	rs11216860	CD3D,CD3G,UBE4A,ATP5L,LOC100131626	G	0.299801	1499	267	1.06925	0.887514	1.28821	0.481126
5	132013789	rs2243266	IL4,IL13,RAD50,KIF3A	A	0.235341	1499	267	1.08951	0.858268	1.38306	0.481231
5	132013886	rs2243267	IL4,IL13,RAD50,KIF3A	C	0.235348	1499	267	1.08951	0.858268	1.38306	0.481231
17	40507980	rs9891119	STAT3,STAT5A,PTRF	C	0.366361	1499	267	0.937308	0.782619	1.12257	0.481719
10	6122674	rs41295105	IL2RA,RBM17,RPL32P23	C	0.176394	1497	267	0.922716	0.737132	1.15502	0.48265
19	41829581	rs2241719	TGFB1,HNRNPUL1,B9D2,CCDC97,TMEM91	T	0.173891	1497	266	1.08849	0.858976	1.37933	0.482805
17	40426489	rs7209222	STAT3,STAT5A,STAT5B	G	0.30306	1498	267	0.932389	0.766731	1.13384	0.483041
1	11132217	rs2802211	MTOR,EXOSC10,SRM,MASP2,TARDBP	G	0.25946	1499	267	1.07469	0.878721	1.31435	0.483146
17	40422341	rs16967620	STAT3,STAT5A,STAT5B	A	0.302949	1499	267	0.932471	0.766801	1.13394	0.483586
17	40421513	rs6503692	STAT3,STAT5A,STAT5B	A	0.302799	1499	267	0.932471	0.766801	1.13394	0.483586
2	204721132	rs11571291	CTLA4	G	0.389912	1478	262	1.06454	0.893537	1.26826	0.483931
8	128765361	rs16902407	MYC,MIR1204	A	0.218773	1499	267	0.924147	0.740956	1.15263	0.484041
1	23071845	rs10917288	EPHB2,MIR4684	G	0.235361	1499	267	1.08302	0.865972	1.35448	0.484605
11	102707366	rs563096	MMP1,MMP3,MMP12,CSNK1A1P2,WTAPP1,LOC100288111	T	0.13319	1498	267	0.91387	0.709797	1.17662	0.484837
15	40253886	rs17720964	GPR176,EIF2AK4,H3F3AP1,LOC100505534	A	0.100773	1497	266	1.09606	0.847341	1.41778	0.484879
10	6542667	rs621685	PRKCQ	A	0.271756	1476	262	1.07484	0.877724	1.31622	0.485046
16	85949473	rs16939967	IRF8	A	0.162329	1498	267	0.91516	0.713305	1.17414	0.485607
20	30305975	rs1484994	BCL2L1,TPX2	G	0.265963	1499	267	1.06984	0.884803	1.29358	0.485945
2	54104731	rs805392	GPR75,PSME4,GPR75-ASB3,MIR3682	T	0.49565	1499	267	0.939982	0.789602	1.119	0.486511
10	6042472	rs17322780	IL2RA,IL15RA	G	0.0830515	1498	267	1.11632	0.818796	1.52196	0.486542
22	17587975	rs6518661	IL17RA,CECR6,CECR5,CECR7,RPL31P62,LOC100996342	A	0.311293	1497	267	0.937522	0.781577	1.12458	0.487029
5	54402970	rs8192914	GZMA,CDC20B	A	0.14958	1499	267	1.09642	0.845676	1.42151	0.487184
14	62219225	rs1319462	HIF1A,SNAPC1,HIF1A-AS2	G	0.163061	1499	267	1.08794	0.857674	1.38004	0.487267
17	62404390	rs1470453	PECAM1,RPL31P57	A	0.233802	1499	267	1.07356	0.878525	1.31189	0.487759
3	45924791	rs6441929	CCR9,SDHDP4,LZTFL1,FYCO1	G	0.187462	1499	267	0.919389	0.724927	1.16602	0.488198
2	54136714	rs12623380	GPR75,PSME4,GPR75-ASB3	G	0.0979462	1498	267	1.1277	0.802493	1.5847	0.488707
17	38172452	rs2071370	CSF3,PSMD3,THRA,MED24,GSDMA,LOC100505620	A	0.0824147	1499	267	1.11159	0.823711	1.50007	0.489081
11	69419268	rs614394	CCND1,LOC100996515	G	0.0813072	1499	267	0.8869	0.631033	1.24652	0.48949
17	40481529	rs2293152	STAT3,STAT5A	G	0.392104	1499	267	0.93842	0.783639	1.12377	0.489504
17	26134974	rs12709500	NOS2	G	0.282668	1499	267	0.933134	0.766752	1.13562	0.489755
7	18928240	rs17350341	HDAC9	A	0.231382	1499	267	0.928974	0.753659	1.14507	0.489918
17	40414079	rs11079041	STAT5A,STAT5B	A	0.306508	1479	263	0.933131	0.766613	1.13582	0.490131
1	172643220	rs2021840	FASLG	G	0.237008	1499	267	0.930731	0.759033	1.14127	0.490236
3	119274586	rs2670289	ADPRH,CD80,CSRP2P,TIMMDC1,PLA1A	C	0.255507	1499	267	0.931875	0.762592	1.13874	0.490321
17	76180515	rs16970907	BIRC5,EIF5AP2,TK1,SYNGR2,AFMID,TMC8,TMEM235,C17orf99	C	0.100309	1499	267	0.864903	0.572597	1.30643	0.490371
16	27353230	rs3024543	IL4R	A	0.126058	1498	267	0.919863	0.725469	1.16635	0.490444
8	128802021	rs4427135	MYC,MIR1204	C	0.42775	1499	267	1.06319	0.892962	1.26588	0.49126
17	40424255	rs8064638	STAT3,STAT5A,STAT5B	A	0.303051	1498	267	0.933594	0.767675	1.13537	0.491289
10	6558340	rs519951	PRKCQ	A	0.20995	1499	267	0.920775	0.72789	1.16477	0.49132
10	6562198	rs541709	PRKCQ	A	0.209671	1499	267	0.920775	0.72789	1.16477	0.49132
16	85920480	rs370703	IRF8	A	0.351205	1499	267	0.934251	0.769735	1.13393	0.491351
10	30706590	rs12770958	CCND3P,MAP3K8,MKI67IPP1,LOC729668	A	0.174585	1499	267	1.084	0.861397	1.36412	0.491615
1	206944952	rs3021094	IL10,MAPKAPK2,IL19	C	0.132842	1499	267	0.89916	0.664046	1.21752	0.491879
8	79651141	rs2583778	IL7,ZC2HC1A,PRKRIRP7	A	0.175594	1499	267	0.926684	0.745757	1.1515	0.492044
1	11126941	rs6701726	MTOR,EXOSC10,SRM,MASP2,TARDBP	G	0.267896	1463	258	1.07421	0.875668	1.31776	0.492358
20	44763320	rs6074032	CD40,NCOA5,CDH22,RPL13P2	A	0.385239	1499	267	1.06452	0.8901	1.27312	0.493455
3	3121848	rs340805	IL5RA,TRNT1,CNTN4	A	0.277665	1499	267	0.935097	0.771615	1.13322	0.493701
17	38172192	rs2227324	CSF3,PSMD3,THRA,MED24,GSDMA,LOC100505620	G	0.0849444	1496	266	1.11048	0.822566	1.49916	0.493759
15	40281684	rs12899649	SRP14,EIF2AK4,H3F3AP1,SRP14-AS1	G	0.101313	1499	267	1.0911	0.84994	1.40069	0.493885
17	40496024	rs7217655	STAT3,STAT5A	A	0.364509	1499	267	0.939132	0.784201	1.12467	0.494793
6	32438542	rs9368726	HLA-DRA,HLA-DRB5,HLA-DRB9	G	0.31605	1498	266	0.937029	0.777292	1.12959	0.495194
17	40425320	rs7218653	STAT3,STAT5A,STAT5B	G	0.303261	1498	266	0.934223	0.768153	1.1362	0.495655
22	17586471	rs2241046	IL17RA,CECR6,CECR5,CECR7,RPL31P62,LOC100996342	G	0.214402	1499	267	1.07592	0.871617	1.32812	0.495811
16	27397998	rs1859308	IL4R,IL21R	A	0.160269	1499	267	1.09423	0.844421	1.41795	0.495837
7	18743563	rs6965090	HDAC9	A	0.130094	1499	267	0.908295	0.688589	1.1981	0.496018
1	12249643	rs525891	TNFRSF8,TNFRSF1B,VPS13D,LOC390998,MIR4632	A	0.229762	1499	267	0.931683	0.759508	1.14289	0.497267
5	131953510	rs17772583	IL13,RAD50	G	0.256235	1499	267	0.934578	0.768638	1.13634	0.497511
1	92158447	rs2765887	TGFBR3,HSP90B3P	G	0.375948	1499	267	0.940905	0.789055	1.12198	0.497576
8	128699278	rs6990483	MYC	A	0.133395	1499	267	1.09438	0.843301	1.42021	0.49762
11	102713046	rs3020919	MMP1,MMP3,MMP12,CSNK1A1P2,WTAPP1,LOC100288111	A	0.21551	1498	267	0.9319	0.760068	1.14258	0.497627
13	28639249	rs9554229	FLT3,CHCHD2P8,LOC100420919	G	0.18714	1499	267	0.923704	0.734337	1.1619	0.49777
7	19031935	rs11984041	HDAC9,NPM1P13	A	0.0846782	1495	266	1.09981	0.835155	1.44834	0.498155
7	19030751	rs2526633	HDAC9,NPM1P13	C	0.376884	1497	266	0.937032	0.776164	1.13124	0.498552
10	6003835	rs8177694	IL2RA,IL15RA,FBXO18	A	0.145115	1436	260	0.919323	0.720221	1.17346	0.499377
6	43767703	rs10948095	VEGFA	G	0.399233	1497	267	0.940866	0.788311	1.12294	0.499479
1	157669668	rs10489678	FCRL2,FCRL3,SONP1,VDAC1P9	A	0.187386	1499	267	0.926744	0.743031	1.15588	0.499749
1	92241033	rs284202	TGFBR3	G	0.37021	1499	267	0.938937	0.781921	1.12748	0.499783
7	18838616	rs12531908	HDAC9	G	0.331519	1499	267	0.932162	0.760044	1.14326	0.499998
13	28595203	rs9512979	FLT3,PRHOXNB,LOC100420919	G	0.183113	1499	267	1.0795	0.864192	1.34846	0.500308
13	28597839	rs9512982	FLT3,PRHOXNB,LOC100420919	A	0.182021	1499	267	1.0795	0.864192	1.34846	0.500308
18	60000379	rs7235803	TNFRSF11A,KIAA1468	G	0.354794	1498	267	1.06563	0.885413	1.28254	0.501266
12	6574301	rs1017101	CD27,VAMP1,NCAPD2,MRPL51,TAPBPL,PKP2P1,SRP14P1,CD27-AS1,SCARNA10	A	0.299517	1499	267	1.06474	0.886815	1.27836	0.501327
3	3147676	rs3856848	IL5RA,TRNT1,CRBN,CNTN4	A	0.178561	1499	267	1.07601	0.86904	1.33228	0.501486
11	102705747	rs605949	MMP1,MMP3,MMP12,CSNK1A1P2,WTAPP1,LOC100288111	A	0.133212	1499	267	0.916885	0.711909	1.18088	0.501495
11	102709522	rs646910	MMP1,MMP3,MMP12,CSNK1A1P2,WTAPP1,LOC100288111	T	0.133527	1499	267	0.916885	0.711909	1.18088	0.501495
13	28584648	rs17086212	CDX2,FLT3,PRHOXNB	G	0.269104	1499	267	1.06751	0.882241	1.29167	0.501779
13	28584744	rs17086213	CDX2,FLT3,PRHOXNB	G	0.269063	1499	267	1.06751	0.882241	1.29167	0.501779
1	92236048	rs284191	TGFBR3	G	0.347174	1491	266	0.941171	0.788496	1.12341	0.501978
7	18931219	rs10278449	HDAC9	G	0.157364	1499	267	0.919713	0.720339	1.17427	0.501998
1	67662622	rs10489630	IL23R	C	0.409312	1499	267	0.940533	0.786182	1.12519	0.502644
17	40459562	rs2272087	STAT3,STAT5A,STAT5B	G	0.196743	1498	267	0.92313	0.73022	1.167	0.503662
17	40460989	rs2293155	STAT3,STAT5A,STAT5B	G	0.196386	1498	267	0.92313	0.73022	1.167	0.503662
16	27374927	rs1805016	IL4R,IL21R	C	0.0506263	1493	266	1.12555	0.795568	1.59241	0.504065
8	79701683	rs6473118	IL7,PRKRIRP7	A	0.0935288	1496	266	1.12377	0.797834	1.58285	0.504346
13	28583657	rs9579141	CDX2,FLT3,PRHOXNB	A	0.283895	1499	267	1.06659	0.882587	1.28894	0.504634
11	117872544	rs2508445	IL10RA,TMPRSS4-AS1	A	0.289948	1499	267	1.0639	0.886858	1.27628	0.504779
15	40262464	rs17721366	GPR176,EIF2AK4,H3F3AP1,LOC100505534	G	0.101801	1499	267	1.09128	0.844097	1.41084	0.50505
10	6566735	rs7077367	PRKCQ	G	0.252228	1499	267	0.930266	0.752116	1.15062	0.505124
17	26097131	rs9797244	NOS2,LOC645754	G	0.182334	1499	267	0.925496	0.736935	1.1623	0.505367
13	28640171	rs9554231	FLT3,CHCHD2P8,LOC100420919	A	0.187197	1499	267	0.925052	0.735462	1.16351	0.505568
13	28641053	rs9554232	FLT3,CHCHD2P8,LOC100420919	G	0.186967	1499	267	0.925052	0.735462	1.16351	0.505568
13	28641775	rs9554236	FLT3,CHCHD2P8,LOC100420919	G	0.187049	1499	267	0.925052	0.735462	1.16351	0.505568
13	28640952	rs9581970	FLT3,CHCHD2P8,LOC100420919	G	0.187005	1499	267	0.925052	0.735462	1.16351	0.505568
13	28591773	rs9512977	CDX2,FLT3,PRHOXNB,LOC100420919	G	0.187763	1499	267	1.07848	0.86335	1.34723	0.505673
17	38172305	rs2071369	CSF3,PSMD3,THRA,MED24,GSDMA,LOC100505620	A	0.0848627	1498	267	1.10716	0.820241	1.49443	0.505953
9	5446078	rs10975121	CD274,PLGRKT,LOC100419687	G	0.118388	1495	264	0.909871	0.688698	1.20207	0.50623
7	18998604	rs17140399	HDAC9,NPM1P13	C	0.37414	1499	267	0.940933	0.786262	1.12603	0.506383
7	18236056	rs4721701	HDAC9	G	0.401321	1499	267	0.939029	0.779991	1.13049	0.506398
17	76217059	rs11868371	BIRC5,TK1,SYNGR2,AFMID,TMEM235,THA1P,LOC100996291	C	0.175697	1499	267	0.927872	0.743783	1.15752	0.50702
17	76228571	rs11868709	BIRC5,TK1,AFMID,TMEM235,THA1P,LOC100996291	A	0.362433	1498	267	0.939536	0.781429	1.12963	0.507065
6	32176782	rs3132947	AGER,NOTCH4,PBX2,RNF5,PPT2,AGPAT1,GPSM3,EGFL8,PPT2-EGFL8	A	0.19924	1499	267	1.07605	0.866434	1.33637	0.507315
7	18978611	rs10249700	HDAC9,NPM1P13	A	0.0786408	1499	267	1.10633	0.820488	1.49175	0.507596
18	60058342	rs2957125	TNFRSF11A,RPL17P44	A	0.477177	1499	267	1.05995	0.892171	1.25927	0.507851
11	102710471	rs566125	MMP1,MMP3,MMP12,CSNK1A1P2,WTAPP1,LOC100288111	A	0.1331	1493	266	0.917551	0.711243	1.1837	0.507866
1	92244566	rs6604053	TGFBR3	A	0.277137	1499	267	0.937983	0.776055	1.1337	0.507869
6	32433167	rs2395185	HLA-DRA,HLA-DRB9	A	0.316217	1499	267	0.93901	0.779313	1.13143	0.508203
6	32432835	rs9268923	HLA-DRA,HLA-DRB9	A	0.316295	1499	267	0.93901	0.779313	1.13143	0.508203
6	32438648	rs9405108	HLA-DRA,HLA-DRB5,HLA-DRB9	A	0.316268	1499	267	0.93901	0.779313	1.13143	0.508203
9	5464552	rs3780395	CD274,PLGRKT,PDCD1LG2,LOC100419687	A	0.36637	1480	262	1.06035	0.891333	1.26142	0.508319
7	18486949	rs2389962	HDAC9	A	0.196467	1499	267	0.93069	0.752112	1.15167	0.508727
7	18791281	rs1178167	HDAC9	A	0.199084	1456	264	0.92147	0.722833	1.17469	0.509114
2	54139895	rs805322	PSME4	A	0.472574	1499	267	0.943053	0.792336	1.12244	0.509298
17	40461674	rs12601982	STAT3,STAT5A,STAT5B	G	0.197097	1499	267	0.924111	0.730985	1.16826	0.509375
13	28583581	rs2481955	CDX2,FLT3,PRHOXNB	A	0.290645	1499	267	1.06582	0.881912	1.28809	0.509483
10	6133365	rs10905743	IL2RA,RBM17,RPL32P23	A	0.106833	1499	267	0.889564	0.62829	1.25949	0.509509
5	132480458	rs6596104	HSPA4,RPL6P15,LOC100506102	A	0.121899	1499	267	1.102	0.825719	1.47072	0.509544
3	121795506	rs17203439	CD86	C	0.0514953	1499	267	1.13095	0.784262	1.6309	0.509983
16	27366499	rs3024633	IL4R,IL21R	G	0.073845	1499	267	0.900695	0.659691	1.22974	0.510347
3	3127730	rs163549	IL5RA,TRNT1,CNTN4	C	0.374619	1496	266	0.941336	0.786273	1.12698	0.510348
1	218548521	rs17558745	TGFB2,RRP15,RPS26P17,LOC728463	A	0.300768	1499	267	1.06361	0.885165	1.27803	0.510447
8	79685194	rs11775264	IL7,PRKRIRP7	A	0.0522817	1497	266	0.88212	0.607063	1.2818	0.510637
10	6113782	rs1887027	IL2RA,RBM17,RPL32P23	A	0.228933	1499	267	1.07311	0.869541	1.32435	0.510871
10	6531513	rs7910501	PRKCQ	A	0.0841591	1499	267	1.10014	0.827656	1.46234	0.511006
7	18702508	rs2541318	HDAC9	A	0.127446	1498	267	0.903689	0.668021	1.2225	0.511262
1	92238167	rs284198	TGFBR3	A	0.340901	1499	267	0.941472	0.786355	1.12719	0.51146
1	11212697	rs12129467	MTOR,ANGPTL7,MTOR-AS1	C	0.0731428	1499	267	1.10718	0.816893	1.50061	0.511642
2	204595597	rs12693993	CD28,KRT18P39,NPM1P33	A	0.400999	1499	267	1.05962	0.89133	1.25968	0.511664
10	6029986	rs34353319	IL2RA,IL15RA	T	0.250313	1499	267	1.06867	0.876354	1.30319	0.511751
1	67651733	rs10127763	IL23R	A	0.111026	1499	267	1.0913	0.840397	1.4171	0.512177
1	67636900	rs1358748	IL23R,C1orf141	A	0.114244	1499	267	1.0913	0.840397	1.4171	0.512177
1	67649344	rs6588247	IL23R	A	0.111006	1499	267	1.0913	0.840397	1.4171	0.512177
1	67667291	rs11209018	IL23R	A	0.478363	1499	267	1.05952	0.891222	1.25959	0.51242
10	6003387	rs116985019	IL2RA,IL15RA,FBXO18	G	0.395923	1498	267	1.06061	0.889263	1.26497	0.512768
7	19019880	rs2717351	HDAC9,NPM1P13	G	0.258972	1499	267	0.931909	0.754431	1.15114	0.512968
5	131992809	rs1800925	IL4,IL13,RAD50,KIF3A	A	0.201761	1498	266	1.06947	0.874378	1.30808	0.513387
10	6562879	rs569158	PRKCQ	A	0.209223	1499	267	0.924702	0.731128	1.16953	0.513608
7	18924850	rs10252945	HDAC9	A	0.243699	1494	266	0.933227	0.75843	1.14831	0.513706
7	18632130	rs2519891	HDAC9,LOC100419901	A	0.22961	1492	265	0.93265	0.756542	1.14975	0.513741
6	32434349	rs9268969	HLA-DRA,HLA-DRB9	A	0.31536	1496	266	0.939687	0.779561	1.1327	0.513977
7	18905866	rs12700003	HDAC9	A	0.41897	1497	267	0.942174	0.787837	1.12674	0.514023
3	30602630	rs2116138	TGFBR2	A	0.237026	1499	267	1.06747	0.877234	1.29896	0.514412
10	33467539	rs2506140	NRP1	G	0.150477	1499	267	0.92243	0.723568	1.17595	0.514567
10	33468169	rs2506143	NRP1	G	0.1503	1499	267	0.92243	0.723568	1.17595	0.514567
10	33468456	rs2506144	NRP1	A	0.150344	1499	267	0.92243	0.723568	1.17595	0.514567
6	43770512	rs2396081	VEGFA	G	0.396142	1499	267	0.942468	0.788476	1.12654	0.515061
18	59992997	rs72931559	TNFRSF11A,KIAA1468	A	0.208064	1497	267	1.0665	0.878056	1.29539	0.516313
5	158785885	rs12153168	IL12B,LOC285626,RNU4ATAC2P	G	0.305573	1499	267	0.940977	0.782981	1.13085	0.516531
1	67704107	rs10489628	IL23R,LOC100130497	A	0.38103	1499	267	0.944093	0.793453	1.12333	0.516558
17	40500265	rs2306581	STAT3,STAT5A	A	0.373992	1496	266	0.942159	0.786699	1.12834	0.517252
10	97640542	rs10882680	ENTPD1,ENTPD1-AS1,C10orf131	C	0.146993	1499	267	0.916849	0.704878	1.19256	0.517527
6	167550042	rs2071171	CCR6,GPR31,TCP10L2	G	0.392243	1499	267	1.06159	0.885742	1.27235	0.517737
13	43210254	rs7986482	TNFSF11	A	0.433992	1498	267	1.06092	0.886845	1.26916	0.517822
6	43795968	rs943072	VEGFA	C	0.101992	1499	267	0.907377	0.67579	1.21833	0.517967
17	40514201	rs744166	STAT3,PTRF	G	0.426892	1499	267	0.943984	0.792509	1.12441	0.518297
13	28586414	rs17086214	CDX2,FLT3,PRHOXNB	A	0.270065	1499	267	1.06485	0.879921	1.28863	0.518561
2	191878487	rs41430444	GLS,STAT1,STAT4,LOC100420571	G	0.112031	1499	267	0.904108	0.665676	1.22794	0.51869
21	34589270	rs9978523	IFNAR2,IL10RB,C21orf54,IL10RB-AS1	A	0.309993	1499	267	0.941062	0.782297	1.13205	0.519344
3	30658031	rs1991657	TGFBR2	A	0.496384	1499	267	1.0599	0.887725	1.26548	0.52007
2	54173706	rs718872	PSME4	T	0.476819	1499	267	0.944048	0.792089	1.12516	0.520216
7	19009810	rs993082	HDAC9,NPM1P13	A	0.213699	1492	266	0.927721	0.738057	1.16612	0.520271
10	90740953	rs4934433	ACTA2,FAS,ACTA2-AS1,FAS-AS1	C	0.303874	1499	267	1.06379	0.881013	1.28447	0.52031
5	54370231	rs10036474	GZMA,GZMK,CDC20B	G	0.152328	1499	267	1.08935	0.839118	1.41419	0.520428
16	27364253	rs3024613	IL4R,IL21R	G	0.479674	1499	267	0.946662	0.800711	1.11922	0.521131
2	54104318	rs805391	GPR75,PSME4,GPR75-ASB3,MIR3682	A	0.487961	1499	267	0.944761	0.794177	1.1239	0.521232
1	218585248	rs10863397	TGFB2	A	0.0682747	1499	267	1.11971	0.792591	1.58184	0.521264
17	40455846	rs9906989	STAT3,STAT5A,STAT5B	A	0.193069	1499	267	0.926142	0.732545	1.1709	0.521337
19	6696557	rs2287846	C3,TNFSF14,TRIP10,GPR108	G	0.356468	1499	267	1.06199	0.883599	1.27639	0.521516
19	6696342	rs2287848	C3,TNFSF14,TRIP10,GPR108	A	0.355016	1499	267	1.06199	0.883599	1.27639	0.521516
19	6697150	rs448260	C3,TNFSF14,TRIP10,GPR108	A	0.358312	1499	267	1.06199	0.883599	1.27639	0.521516
12	6605155	rs7975360	CD27,GAPDH,VAMP1,NCAPD2,IFFO1,MRPL51,TAPBPL,PKP2P1,CD27-AS1,SCARNA10,LOC100996356	G	0.200299	1499	267	0.927024	0.735151	1.16897	0.521891
16	85979117	rs305092	IRF8	A	0.349038	1472	261	0.941265	0.781787	1.13328	0.522785
6	32358270	rs3117099	HLA-DRA,C6orf10,BTNL2,HCG23	A	0.250166	1497	266	1.07013	0.869071	1.3177	0.523256
2	113537600	rs78352136	IL1A,IL1B,CKAP2L	A	0.349994	1499	267	1.06359	0.880044	1.28543	0.523549
15	40260570	rs17664969	GPR176,EIF2AK4,H3F3AP1,LOC100505534	A	0.103252	1499	267	1.08716	0.840843	1.40564	0.523773
15	40266836	rs7176881	EIF2AK4,H3F3AP1,LOC100505534	A	0.103307	1499	267	1.08716	0.840843	1.40564	0.523773
17	40375881	rs9900213	HCRT,STAT5B,KCNH4,GHDC	A	0.188778	1499	267	0.924773	0.727056	1.17626	0.523972
1	154426264	rs4129267	IL6R,TDRD10,SHE,PSMD8P1	A	0.385814	1499	267	1.05881	0.888056	1.2624	0.524205
1	154426970	rs8192284	IL6R,TDRD10,SHE,PSMD8P1	C	0.386085	1499	267	1.05881	0.888056	1.2624	0.524205
9	101874403	rs6478974	COL15A1,TGFBR1	T	0.453041	1499	267	0.944475	0.792165	1.12607	0.524342
11	117873048	rs2512148	IL10RA,TMPRSS4-AS1	A	0.288633	1499	267	1.06092	0.884273	1.27285	0.524526
3	45940817	rs7614342	CXCR6,CCR9,SDHDP4,FYCO1	T	0.197394	1499	267	1.07335	0.862951	1.33504	0.524875
15	40250008	rs17720724	GPR176,EIF2AK4,H3F3AP1,LOC100505534	G	0.101675	1499	267	1.08602	0.841786	1.40112	0.525497
1	67661041	rs6656929	IL23R	A	0.375634	1495	267	0.942472	0.784863	1.13173	0.525701
17	38172942	rs2227338	CSF3,PSMD3,THRA,MED24,GSDMA,LOC100505620	A	0.0848579	1499	267	1.10165	0.816122	1.48708	0.527075
8	79759499	rs2010128	IL7	A	0.394031	1499	267	0.944713	0.791895	1.12702	0.527562
7	19000257	rs2286003	HDAC9,NPM1P13	A	0.204964	1499	267	1.06937	0.868088	1.31732	0.528452
10	33464928	rs2474737	NRP1	A	0.146663	1499	267	0.924725	0.72488	1.17967	0.528736
10	6550199	rs596866	PRKCQ	G	0.212671	1497	265	0.926976	0.732092	1.17374	0.528903
11	102755015	rs1940935	MMP3,MMP12,WTAPP1,LOC100288111	G	0.305402	1499	267	0.941228	0.779424	1.13662	0.529119
7	19016165	rs2526639	HDAC9,NPM1P13	G	0.264166	1499	267	1.06467	0.875885	1.29415	0.52917
X	153284192	rs1059702	HCFC1,IRAK1,MECP2,TMEM187,MIR718,MIR3202-2,MIR3202-1	A	0.207997	1499	267	0.92329	0.720024	1.18394	0.529295
16	27364158	rs3024610	IL4R,IL21R	G	0.480538	1496	267	0.947742	0.80161	1.12051	0.52988
2	54178132	rs805449	PSME4	C	0.252423	1499	267	0.938887	0.771044	1.14327	0.530303
7	19003032	rs7808621	HDAC9,NPM1P13	A	0.204043	1497	265	1.06947	0.867044	1.31915	0.530427
17	76230729	rs11077350	BIRC5,TK1,AFMID,TMEM235,THA1P,LOC100996291	G	0.432202	1494	267	1.05696	0.888958	1.25671	0.530508
1	173162218	rs10489268	TNFSF4,LOC100506023	G	0.174859	1499	267	0.932999	0.75116	1.15886	0.530653
15	40251741	rs8041785	GPR176,EIF2AK4,H3F3AP1,LOC100505534	A	0.492884	1499	267	1.05686	0.888867	1.2566	0.53124
8	128711742	rs17772814	MYC	A	0.0741103	1499	267	0.899095	0.644385	1.25449	0.531396
6	43771002	rs12523963	VEGFA	A	0.274507	1498	267	0.940267	0.774861	1.14098	0.532677
7	18854401	rs12699985	HDAC9	G	0.243515	1499	267	1.06451	0.874715	1.29548	0.532678
16	27373964	rs1805012	IL4R,IL21R	G	0.110106	1499	267	1.08832	0.834108	1.42001	0.532918
1	92247654	rs4658269	TGFBR3	A	0.2683	1499	267	0.941376	0.778566	1.13823	0.532922
13	28643608	rs9554238	FLT3,CHCHD2P8,LOC100420919	G	0.180759	1468	260	0.926357	0.728329	1.17823	0.533034
7	22766645	rs1800795	IL6,RPS26P32,LOC541472	G	0.379218	1499	267	0.945094	0.791325	1.12874	0.53309
11	117872734	rs2512147	IL10RA,TMPRSS4-AS1	A	0.289697	1499	267	1.05966	0.883139	1.27145	0.533116
7	18861140	rs2520361	HDAC9	G	0.213851	1499	267	0.933582	0.751778	1.15935	0.533992
1	92200782	rs12069176	TGFBR3	G	0.332701	1499	267	1.0605	0.88122	1.27626	0.534126
1	92198162	rs7517044	TGFBR3	G	0.333232	1499	267	1.0605	0.88122	1.27626	0.534126
5	131992409	rs1881457	IL4,IL13,RAD50,KIF3A	C	0.211859	1491	265	1.06559	0.872161	1.30192	0.534196
10	6053163	rs12722605	IL2RA,IL15RA	T	0.129425	1499	267	0.925561	0.725162	1.18134	0.53437
2	113537352	rs2071374	IL1A,IL1B,CKAP2L	C	0.26454	1499	267	1.06455	0.873702	1.29708	0.534908
7	18846124	rs12699982	HDAC9	G	0.248383	1499	267	1.06407	0.874384	1.29489	0.535321
1	67664963	rs1569922	IL23R	A	0.407616	1499	267	0.944399	0.787934	1.13193	0.535917
2	54196014	rs805309	PSME4	A	0.471093	1499	267	0.945556	0.791878	1.12906	0.536157
5	131408077	rs2069616	CSF2,IL3	G	0.370872	1499	267	0.943581	0.784975	1.13423	0.536251
1	92165626	rs2182423	TGFBR3	A	0.410075	1496	267	0.946136	0.79379	1.12772	0.536499
11	102660874	rs5854	MMP1,MMP3,MMP10,CSNK1A1P2,WTAPP1,LOC100421658	A	0.323871	1411	249	0.939059	0.76925	1.14635	0.536678
2	191879139	rs36234022	GLS,STAT1,STAT4,LOC100420571	G	0.12144	1499	267	1.07684	0.851091	1.36247	0.537404
9	5445990	rs4742095	CD274,PLGRKT,LOC100419687	A	0.10946	1444	255	0.904427	0.657225	1.24461	0.537455
2	191845725	rs1547550	GLS,STAT1,STAT4,LOC100420571	C	0.414069	1498	267	0.944428	0.787404	1.13276	0.537708
1	173178463	rs1234315	TNFSF4,LOC100506023	A	0.458943	1498	266	0.94706	0.796567	1.12599	0.537866
1	92174563	rs2296620	TGFBR3	A	0.191477	1442	253	1.06765	0.866802	1.31505	0.538125
2	54140575	rs17045386	PSME4	C	0.0964192	1499	267	1.11405	0.789881	1.57127	0.538169
11	102739319	rs11225442	MMP3,MMP12,WTAPP1,LOC100288111	A	0.137425	1431	254	0.918895	0.701831	1.20309	0.538429
12	88924067	rs7969188	KITLG	C	0.118716	1498	266	0.905337	0.659486	1.24284	0.538445
6	43768422	rs13210960	VEGFA	T	0.284462	1499	267	0.941359	0.776462	1.14127	0.538525
11	117858185	rs4252246	IL10RA,TMPRSS4-AS1	A	0.10985	1499	267	0.913521	0.684694	1.21882	0.53867
3	30729246	rs11466522	TGFBR2,GADL1	A	0.138915	1498	267	1.08791	0.831553	1.42329	0.538859
5	158742950	rs3212227	IL12B,UBLCP1,LOC285626,RNU4ATAC2P	C	0.231864	1499	267	0.929906	0.737475	1.17255	0.538998
8	79654145	rs6993386	IL7,ZC2HC1A,PRKRIRP7	G	0.336233	1499	267	0.94406	0.785604	1.13448	0.539172
4	142658406	rs6537064	IL15	A	0.492927	1429	252	0.945009	0.788814	1.13213	0.539476
11	102668702	rs470358	MMP1,MMP3,MMP10,CSNK1A1P2,WTAPP1,LOC100421658	A	0.393278	1498	267	0.945481	0.790451	1.13092	0.539525
10	30794642	rs12413938	MAP3K8,HNRNPA1P32	A	0.211449	1499	267	1.07265	0.857274	1.34214	0.539684
[truncated: 1,616 more rows]
