# Supplementary material for: Assessment of variation in immunosuppressive pathway genes reveals TGFBR2 to be associated with prognosis of estrogen receptor-negative breast cancer after chemotherapy
Source: Breast Cancer Res. 2015 Feb 10;17(1):18. doi: 10.1186/s13058-015-0522-2 (PMC4374346; doi:10.1186/s13058-015-0522-2)
Supplement: Additional file 2: Table S1. — Description of studies included: (S1a) Sixteen Breast Cancer Association Consortium (BCAC) European studies in the discovery analysis; (S1b) Four BCAC Asian studies and Prospective Study of Outcomes in Sporadic versus Hereditary Breast Cancer (POSH) study in the replication analysis. Table S2 List of 133 candidate genes related to the immunosuppressive pathway by chromosomal position. Table S3 Associations of 3610 single nucleotide polymorphisms (SNPs) in the immunosuppressive pathway with overall survival in estrogen receptor (ER)-negative patients with chemotherapy. Table S4 Top SNPs associated with overall survival of ER-negative/progesterone receptor (PR)-negative and triple-negative patients who received chemotherapy. Table S5 Top SNPs associated with breast cancer-specific survival of ER-negative patients who received chemotherapy. [file 13058_2015_522_MOESM2_ESM.zip › 4888551391406903_add2/Table S4.xlsx]

## Sheet: Table S4
Table S4 Top SNPs associated with overall survival of ER-negative/PR-negative and triple negative patients who received chemotherapy SNPs in the immunosuppressive pathway genes associated with overall survival among ER-negative/PR-negative and triple negative breast cancer patients who received adjuvant chemotherapy (p-value<0.001) and their associations in ER-negative/PR-negative or triple negat…
Chr.	Gene	SNP	N Cases	N Events	HRa (95% CI)	p-value	N Cases	N Events	HRa (95% CI)	p-value	p heterogeneityb
			ER-negative/PR-negative patients received chemotherapy				ER-negative/PR-negative patients not received chemotherapy
3	TGFBR2	rs1808602	1271	221	0.71 (0.59-0.87)	8.77×10-4	633	125	1.14 (0.87-1.49)	3.37×10-1	3.69×10-3
3	CCR9	rs1488369	1271	221	0.72 (0.59-0.87)	8.63×10-4	633	125	1.09 (0.85-1.41)	4.97×10-1	1.78×10-2
5	IL12B	rs2853694	1271	221	0.66 (0.54-0.80)	2.00×10-5	633	125	1.06 (0.82-1.38)	6.46×10-1	9.02×10-3
5	IL12B	rs2546892	1271	221	1.68 (1.32-2.13)	2.05×10-5	633	125	1.03 (0.75-1.42)	8.51×10-1	1.40×10-2
			TN patients received chemotherapy				TN patients not received chemotherapy
3	EIF2A	rs9863120	692	111	0.53 (0.38-0.74)	1.87×10-4	315	62	1.51 (1.00-2.29)	5.10×10-2	8.02×10-4
7	HDAC9	rs2285440	690	110	2.41 (1.56-3.73)	7.45×10-5	314	62	1.06 (0.55-2.07)	8.55×10-1	3.72×10-2
7	HDAC9	rs1726599	691	111	1.92 (1.32-2.80)	6.84×10-4	314	62	1.48 (0.82-2.68)	1.90×10-1	2.68×10-1
7	HDAC9	rs6956139	692	111	1.93 (1.31-2.84)	9.04×10-4	315	62	1.21 (0.65-2.25)	5.55×10-1	9.30×10-2
a HR adjusted for age of diagnosis, tumor size, tumor grade, node status and nine principal components to account for population substructure and stratified by study.
b p-value for test of heterogeneity between ER-negative/PR-negative, respectively, triple negative breast cancer patients who received adjuvant chemotherapy and ER-negative/PR-negative, respectively, triple negative breast cancer patients who did not receive adjuvant chemotherapy.
SNP Single nucleotide polymorphism, ER estrogen receptor, PR progesterone receptor, BCAC Breast Cancer Association Consortium, Chr. chromosome, HR hazard ratio, CI confidence interval, TN triple negative breast cancer, TGFBR2 transforming growth factor, beta receptor II, CCR9 chemokine (C-C motif) receptor 9, IL12B interleukin 12B, EIF2A eukaryotic translation initiation factor 2A, HDAC9 histone …
