# Supplementary material for: Assessment of variation in immunosuppressive pathway genes reveals TGFBR2 to be associated with prognosis of estrogen receptor-negative breast cancer after chemotherapy
Source: Breast Cancer Res. 2015 Feb 10;17(1):18. doi: 10.1186/s13058-015-0522-2 (PMC4374346; doi:10.1186/s13058-015-0522-2)
Supplement: Additional file 2: Table S1. — Description of studies included: (S1a) Sixteen Breast Cancer Association Consortium (BCAC) European studies in the discovery analysis; (S1b) Four BCAC Asian studies and Prospective Study of Outcomes in Sporadic versus Hereditary Breast Cancer (POSH) study in the replication analysis. Table S2 List of 133 candidate genes related to the immunosuppressive pathway by chromosomal position. Table S3 Associations of 3610 single nucleotide polymorphisms (SNPs) in the immunosuppressive pathway with overall survival in estrogen receptor (ER)-negative patients with chemotherapy. Table S4 Top SNPs associated with overall survival of ER-negative/progesterone receptor (PR)-negative and triple-negative patients who received chemotherapy. Table S5 Top SNPs associated with breast cancer-specific survival of ER-negative patients who received chemotherapy. [file 13058_2015_522_MOESM2_ESM.zip › 4888551391406903_add2/Table S5.xlsx]

## Sheet: Table S5
Table S5 Top SNPs associated with breast cancer specific survival of ER-negative patients who received chemotherapy SNPs in the immunosuppressive pathway genes associated with breast cancer specific survival among ER-negative patients who received adjuvant chemotherapy (p-value<0.001) in the BCAC European sample.
Chr.	Gene	SNP	ER-negative patients received chemotherapy
			N Cases	N Events	HRa (95% CI)	p-value
3	TGFBR2	rs1872978	1475	211	1.69 (1.31-2.19)	6.26×10-5
3	TGFBR2	rs1864615	1475	211	1.46 (1.19-1.80)	3.62×10-4
3	TGFBR2	rs2082224	1475	211	1.42 (1.16-1.74)	8.41×10-4
3	TGFBR2	rs1808602	1475	211	0.71 (0.58-0.87)	9.48×10-4
5	IL12B	rs2546892	1475	211	1.54 (1.21-1.95)	3.97×10-4
5	IL12B	rs2853694	1475	211	0.70 (0.58-0.85)	4.00×10-4
10	PRKCQ	rs658230	1475	211	0.70 (0.57-0.86)	6.95×10-4
13	FLT3	rs9579165	1475	211	1.87 (1.30-2.70)	7.73×10-4
a HR adjusted for age of diagnosis, tumor size, tumor grade, node status and nine principal components to account for population substructure and stratified by study.
SNP Single nucleotide polymorphism, ER estrogen receptor, Chr. chromosome, HR hazard ratio, CI confidence interval, TGFBR2 transforming growth factor, beta receptor II, IL12B interleukin 12B, PRKCQ protein kinase C, theta, FLT3 fms-related tyrosine kinase 3.
